# Supplementary material for: 1-(4-{[(E)-5-Chloro-2-hy­droxy­benzyl­idene]amino}­phen­yl)ethanone oxime
Source: Acta Crystallogr Sect E Struct Rep Online. 2010 Sep 4;66(Pt 10):o2474. doi: 10.1107/S1600536810034586 (PMC2983254; doi:10.1107/S1600536810034586)
Supplement: Supplementary file 1 [file e-66-o2474-sup1.cif]

##############################################################################
###                                                                        ###
###        Electronic paper (Acta Crystallographica Section E)             ###
###                                                                        ###
##############################################################################
#                                                                            #
# This CIF contains the data in a paper accepted for publication in Acta     #
# Crystallographica Section E. It conforms to the requirements of Notes      #
# for Authors for Section E, and has been peer reviewed under the auspices   #
# of the IUCr Commission on Journals.                                        #
#                                                                            #
# Full details of the Crystallographic Information File format               #
# are given in the paper "The Crystallographic Information File (CIF):       #
# a New Standard Archive File for Crystallography" by S. R. Hall, F. H.      #
# Allen and I. D. Brown [Acta Cryst. (1991), A47, 655-685].                  #
#                                                                            #
# The current version of the core CIF dictionary is obtainable from          #
# ftp://ftp.iucr.org/pub/cif_core.dic. The current version number is 2.4.    #
#                                                                            #
# Software is freely available for graphical display of the structure(s) in  #
# this CIF.  For information consult the CIF home page http://www.iucr.org/  #
# cif/home.html                                                              #
#                                                                            #
# This file may be used for bona fide research purposes within the           #
# scientific community so long as proper attribution is given to the journal # 
# article from which it was obtained.                                        #
#                                                                            #
##############################################################################
                                             
data_global
_audit_creation_method     SHELXL-97
_journal_data_validation_number     ?
_journal_date_recd_electronic     2010-08-21
_journal_date_accepted     2010-08-27
_journal_name_full     'Acta Crystallographica, Section E'
_journal_year     2010
_journal_volume     66
_journal_issue     10
_journal_page_first     o2474
_journal_page_last     o2474
_journal_paper_category     QO
_journal_coeditor_code     HG2704
_publ_contact_author_name     'Li Zhao'
_publ_contact_author_address
;
 School of Chemical and Biological Engineering
 Lanzhou Jiaotong University
 Lanzhou 730070
 People's Republic of China
;
_publ_contact_author_email     zhaoli_72@163.com
_publ_contact_author_fax     '0086 931 4956512'
_publ_contact_author_phone     '0086 931 4938703'
_publ_section_title
;
1-(4-{[(<i>E</i>)-5-Chloro-2-hydroxybenzylidene]amino}phenyl)ethanone oxime
;
loop_
    _publ_author_name
    _publ_author_address
    'Zhao, Li'
;
School of Chemical and Biological Engineering
Lanzhou Jiaotong University
Lanzhou 730070
People's Republic of China
;
    'Ng, Seik Weng'
;
Department of Chemistry
University of Malaya
50603 Kuala Lumpur
Malaysia
;
data_I
_chemical_name_systematic
;
1-(4-{[(<i>E</i>)-5-Chloro-2-hydroxybenzylidene]amino}phenyl)ethanone oxime
;
_chemical_name_common
;
(<i>E</i>)-4-[(1-Hydroxyimino)ethyl]-<i>N</i>-(4'-methylbenzylidene)aniline
;
_chemical_formula_moiety     'C15 H13 Cl N2 O2'
_chemical_formula_sum     'C15 H13 Cl N2 O2'
_chemical_formula_iupac     'C15 H13 Cl N2 O2'
_chemical_formula_weight     288.72
_chemical_melting_point     ?
_symmetry_cell_setting     monoclinic
_symmetry_space_group_name_H-M     'P 21/c'
_symmetry_space_group_name_Hall     '-P 2ybc'
loop_
    _symmetry_equiv_pos_as_xyz
    'x, y, z'
    '-x, y+1/2, -z+1/2'
    '-x, -y, -z'
    'x, -y-1/2, z-1/2'
_cell_length_a     15.356(2)
_cell_length_b     14.035(2)
_cell_length_c     6.1124(6)
_cell_angle_alpha     90.00
_cell_angle_beta     95.2440(10)
_cell_angle_gamma     90.00
_cell_volume     1311.8(2)
_cell_formula_units_Z     4
_cell_measurement_reflns_used     1371
_cell_measurement_theta_min     2.7
_cell_measurement_theta_max     24.9
_cell_measurement_temperature     293(2)
_exptl_crystal_description     needle-like
_exptl_crystal_colour     Yellow
_exptl_crystal_size_max     0.40
_exptl_crystal_size_mid     0.10
_exptl_crystal_size_min     0.05
_exptl_crystal_density_diffrn     1.462
_exptl_crystal_density_meas     ?
_exptl_crystal_density_method     'not measured'
_exptl_crystal_F_000     600
_exptl_absorpt_coefficient_mu     0.294
_exptl_absorpt_correction_type     multi-scan
_exptl_absorpt_process_details     '(SADABS; Sheldrick, 1996)'
_exptl_absorpt_correction_T_min     0.8916
_exptl_absorpt_correction_T_max     0.9855
_diffrn_ambient_temperature     293(2)
_diffrn_radiation_type     MoK\a
_diffrn_radiation_wavelength     0.71073
_diffrn_radiation_source     'fine-focus sealed tube'
_diffrn_radiation_monochromator     graphite
_diffrn_measurement_device_type     'Bruker SMART APEX'
_diffrn_measurement_method     '\f and \w scans'
_diffrn_detector_area_resol_mean     ?
_diffrn_reflns_number     3689
_diffrn_reflns_av_R_equivalents     0.0922
_diffrn_reflns_av_sigmaI/netI     0.1177
_diffrn_reflns_theta_min     1.97
_diffrn_reflns_theta_max     27.50
_diffrn_reflns_theta_full     27.50
_diffrn_measured_fraction_theta_max     0.992
_diffrn_measured_fraction_theta_full     0.992
_diffrn_reflns_limit_h_min     -19
_diffrn_reflns_limit_h_max     19
_diffrn_reflns_limit_k_min     -18
_diffrn_reflns_limit_k_max     18
_diffrn_reflns_limit_l_min     -2
_diffrn_reflns_limit_l_max     7
_diffrn_standards_number     0
_diffrn_standards_interval_count     0
_diffrn_standards_interval_time     0
_diffrn_standards_decay_%     0
_reflns_number_total     2971
_reflns_number_gt     1552
_reflns_threshold_expression     I>2\s(I)
_refine_ls_structure_factor_coef     Fsqd
_refine_ls_matrix_type     full
_refine_ls_R_factor_all     0.1486
_refine_ls_R_factor_gt     0.0757
_refine_ls_wR_factor_gt     0.2004
_refine_ls_wR_factor_ref     0.2390
_refine_ls_goodness_of_fit_ref     1.022
_refine_ls_restrained_S_all     1.022
_refine_ls_number_reflns     2970
_refine_ls_number_parameters     192
_refine_ls_number_restraints     2
_refine_ls_hydrogen_treatment     mixed
_refine_ls_weighting_scheme     calc
_refine_ls_weighting_details
                 'calc w=1/[\s^2^(Fo^2^)+(0.1159P)^2^] where P=(Fo^2^+2Fc^2^)/3'
_atom_sites_solution_hydrogens     geom
_atom_sites_solution_primary     direct
_atom_sites_solution_secondary     difmap
_refine_ls_shift/su_max     0.001
_refine_ls_shift/su_mean     0.001
_refine_diff_density_max     0.410
_refine_diff_density_min     -0.336
_refine_ls_extinction_method     none
_refine_ls_extinction_coef     ?
loop_
    _atom_type_symbol
    _atom_type_description
    _atom_type_scat_dispersion_real
    _atom_type_scat_dispersion_imag
    _atom_type_scat_source
    'C' 'C' 0.0033 0.0016
                         'International Tables Vol C Tables 4.2.6.8 and 6.1.1.4'
    'H' 'H' 0.0000 0.0000
                         'International Tables Vol C Tables 4.2.6.8 and 6.1.1.4'
    'O' 'O' 0.0106 0.0060
                         'International Tables Vol C Tables 4.2.6.8 and 6.1.1.4'
    'N' 'N' 0.0061 0.0033
                         'International Tables Vol C Tables 4.2.6.8 and 6.1.1.4'
    'Cl' 'Cl' 0.1484 0.1585
                         'International Tables Vol C Tables 4.2.6.8 and 6.1.1.4'
_computing_data_collection     'SMART (Bruker, 2001)'
_computing_cell_refinement     'SAINT (Bruker, 2001)'
_computing_data_reduction     'SAINT (Bruker, 2001)'
_computing_structure_solution     'SHELXS97 (Sheldrick, 2008)'
_computing_structure_refinement     'SHELXL97 (Sheldrick, 2008)'
_computing_molecular_graphics     'X-SEED (Barbour, 2001)'
_computing_publication_material     'publCIF (Westrip, 2010)'
loop_
    _atom_site_type_symbol
    _atom_site_label
    _atom_site_fract_x
    _atom_site_fract_y
    _atom_site_fract_z
    _atom_site_U_iso_or_equiv
    _atom_site_adp_type
    _atom_site_calc_flag
    _atom_site_refinement_flags
    _atom_site_occupancy
    _atom_site_disorder_assembly
    _atom_site_disorder_group
    Cl Cl1 0.26367(8) 0.34104(10) 0.2064(3) 0.0716(5) Uani d . 1 . .
    N N1 0.6685(2) 0.3635(2) 0.1036(6) 0.0378(9) Uani d . 1 . .
    O O1 0.5752(2) 0.4086(3) -0.2569(6) 0.0543(9) Uani d D 1 . .
    N N2 0.9958(2) 0.4344(2) 0.8002(6) 0.0444(10) Uani d . 1 . .
    O O2 1.0777(2) 0.4341(2) 0.9205(7) 0.0565(10) Uani d D 1 . .
    C C1 0.5046(3) 0.3912(3) -0.1470(8) 0.0395(11) Uani d . 1 . .
    C C2 0.4222(3) 0.4095(3) -0.2484(8) 0.0454(11) Uani d . 1 . .
    H H2A 0.4164 0.4333 -0.3910 0.054 Uiso calc R 1 . .
    C C3 0.3485(3) 0.3930(3) -0.1418(9) 0.0481(12) Uani d . 1 . .
    H H3 0.2933 0.4051 -0.2124 0.058 Uiso calc R 1 . .
    C C4 0.3566(3) 0.3589(3) 0.0678(9) 0.0421(11) Uani d . 1 . .
    C C5 0.4378(3) 0.3407(3) 0.1758(8) 0.0407(10) Uani d . 1 . .
    H H5 0.4424 0.3178 0.3192 0.049 Uiso calc R 1 . .
    C C6 0.5131(3) 0.3569(3) 0.0687(7) 0.0353(10) Uani d . 1 . .
    C C7 0.5974(3) 0.3471(3) 0.1921(7) 0.0359(10) Uani d . 1 . .
    H H7 0.6002 0.3285 0.3386 0.043 Uiso calc R 1 . .
    C C8 0.7485(2) 0.3677(3) 0.2391(7) 0.0350(10) Uani d . 1 . .
    C C9 0.8234(3) 0.3372(3) 0.1531(7) 0.0359(10) Uani d . 1 . .
    H H9 0.8206 0.3124 0.0116 0.043 Uiso calc R 1 . .
    C C10 0.9030(3) 0.3438(3) 0.2787(8) 0.0368(10) Uani d . 1 . .
    H H10 0.9531 0.3219 0.2201 0.044 Uiso calc R 1 . .
    C C11 0.9104(2) 0.3813(3) 0.4848(7) 0.0327(10) Uani d . 1 . .
    C C12 0.8338(2) 0.4151(3) 0.5670(7) 0.0368(10) Uani d . 1 . .
    H H12 0.8368 0.4427 0.7058 0.044 Uiso calc R 1 . .
    C C13 0.7546(3) 0.4079(3) 0.4454(7) 0.0374(10) Uani d . 1 . .
    H H13 0.7044 0.4304 0.5027 0.045 Uiso calc R 1 . .
    C C14 0.9956(3) 0.3880(3) 0.6196(8) 0.0363(10) Uani d . 1 . .
    C C15 1.0748(3) 0.3417(3) 0.5426(9) 0.0524(13) Uani d . 1 . .
    H H15A 1.1216 0.3436 0.6580 0.079 Uiso calc R 1 . .
    H H15B 1.0921 0.3752 0.4165 0.079 Uiso calc R 1 . .
    H H15C 1.0616 0.2767 0.5037 0.079 Uiso calc R 1 . .
    H H1 0.619(3) 0.395(4) -0.166(8) 0.10(2) Uiso d D 1 . .
    H H2 1.076(4) 0.471(4) 1.031(8) 0.12(3) Uiso d D 1 . .
loop_
    _atom_site_aniso_label
    _atom_site_aniso_U_11
    _atom_site_aniso_U_22
    _atom_site_aniso_U_33
    _atom_site_aniso_U_12
    _atom_site_aniso_U_13
    _atom_site_aniso_U_23
    Cl1 0.0347(6) 0.0879(10) 0.0928(13) 0.0041(6) 0.0083(7) 0.0070(9)
    N1 0.0316(19) 0.0419(19) 0.039(2) 0.0017(14) -0.0015(17) -0.0003(16)
    O1 0.048(2) 0.075(2) 0.040(2) 0.0013(17) 0.0039(18) 0.0068(18)
    N2 0.0351(19) 0.050(2) 0.045(3) -0.0027(16) -0.0121(18) 0.0007(19)
    O2 0.0406(17) 0.061(2) 0.064(3) 0.0004(15) -0.0211(17) -0.004(2)
    C1 0.037(2) 0.038(2) 0.041(3) 0.0029(18) -0.005(2) -0.003(2)
    C2 0.050(3) 0.041(2) 0.043(3) 0.006(2) -0.014(2) -0.001(2)
    C3 0.037(2) 0.045(3) 0.059(4) 0.0054(19) -0.011(2) -0.005(2)
    C4 0.033(2) 0.039(2) 0.053(3) 0.0005(17) -0.001(2) -0.005(2)
    C5 0.040(2) 0.037(2) 0.044(3) 0.0021(18) -0.004(2) -0.002(2)
    C6 0.032(2) 0.036(2) 0.037(3) -0.0014(17) -0.0029(19) -0.0036(19)
    C7 0.039(2) 0.034(2) 0.033(2) 0.0015(17) -0.004(2) -0.0011(19)
    C8 0.032(2) 0.035(2) 0.037(3) -0.0023(16) -0.0002(19) 0.0018(19)
    C9 0.039(2) 0.038(2) 0.030(2) -0.0001(17) 0.0020(19) -0.0032(18)
    C10 0.030(2) 0.039(2) 0.042(3) 0.0003(17) 0.005(2) -0.002(2)
    C11 0.028(2) 0.030(2) 0.040(3) -0.0040(15) 0.0033(19) 0.0008(18)
    C12 0.037(2) 0.043(2) 0.030(2) -0.0021(18) -0.0006(19) -0.0060(19)
    C13 0.029(2) 0.046(2) 0.037(3) 0.0025(17) 0.0045(19) -0.003(2)
    C14 0.032(2) 0.033(2) 0.042(3) -0.0031(17) -0.002(2) 0.005(2)
    C15 0.031(2) 0.066(3) 0.060(3) 0.003(2) 0.005(2) -0.005(3)
loop_
    _geom_bond_atom_site_label_1
    _geom_bond_atom_site_label_2
    _geom_bond_site_symmetry_2
    _geom_bond_distance
    _geom_bond_publ_flag
    Cl1 C4 . 1.743(5) ?
    N1 C7 . 1.282(5) ?
    N1 C8 . 1.419(5) ?
    O1 C1 . 1.348(5) ?
    O1 H1 . 0.85(5) ?
    N2 C14 . 1.281(6) ?
    N2 O2 . 1.398(4) ?
    O2 H2 . 0.86(5) ?
    C1 C2 . 1.382(6) ?
    C1 C6 . 1.398(6) ?
    C2 C3 . 1.376(6) ?
    C2 H2A . 0.9300 ?
    C3 C4 . 1.363(7) ?
    C3 H3 . 0.9300 ?
    C4 C5 . 1.379(6) ?
    C5 C6 . 1.400(6) ?
    C5 H5 . 0.9300 ?
    C6 C7 . 1.444(6) ?
    C7 H7 . 0.9300 ?
    C8 C13 . 1.376(6) ?
    C8 C9 . 1.375(5) ?
    C9 C10 . 1.387(6) ?
    C9 H9 . 0.9300 ?
    C10 C11 . 1.360(6) ?
    C10 H10 . 0.9300 ?
    C11 C12 . 1.403(5) ?
    C11 C14 . 1.484(5) ?
    C12 C13 . 1.370(5) ?
    C12 H12 . 0.9300 ?
    C13 H13 . 0.9300 ?
    C14 C15 . 1.492(6) ?
    C15 H15A . 0.9600 ?
    C15 H15B . 0.9600 ?
    C15 H15C . 0.9600 ?
loop_
    _geom_angle_atom_site_label_1
    _geom_angle_atom_site_label_2
    _geom_angle_atom_site_label_3
    _geom_angle_site_symmetry_1
    _geom_angle_site_symmetry_3
    _geom_angle
    _geom_angle_publ_flag
    C7 N1 C8 . . 119.1(4) ?
    C1 O1 H1 . . 104(4) ?
    C14 N2 O2 . . 112.6(4) ?
    N2 O2 H2 . . 109(5) ?
    O1 C1 C2 . . 119.2(4) ?
    O1 C1 C6 . . 121.5(4) ?
    C2 C1 C6 . . 119.3(4) ?
    C3 C2 C1 . . 121.1(5) ?
    C3 C2 H2A . . 119.5 ?
    C1 C2 H2A . . 119.5 ?
    C4 C3 C2 . . 119.7(4) ?
    C4 C3 H3 . . 120.2 ?
    C2 C3 H3 . . 120.2 ?
    C3 C4 C5 . . 121.1(4) ?
    C3 C4 Cl1 . . 119.9(4) ?
    C5 C4 Cl1 . . 119.0(4) ?
    C4 C5 C6 . . 119.7(5) ?
    C4 C5 H5 . . 120.1 ?
    C6 C5 H5 . . 120.1 ?
    C1 C6 C5 . . 119.2(4) ?
    C1 C6 C7 . . 121.8(4) ?
    C5 C6 C7 . . 118.7(4) ?
    N1 C7 C6 . . 121.3(4) ?
    N1 C7 H7 . . 119.4 ?
    C6 C7 H7 . . 119.4 ?
    C13 C8 C9 . . 119.2(4) ?
    C13 C8 N1 . . 122.3(4) ?
    C9 C8 N1 . . 118.3(4) ?
    C8 C9 C10 . . 119.6(4) ?
    C8 C9 H9 . . 120.2 ?
    C10 C9 H9 . . 120.2 ?
    C11 C10 C9 . . 122.2(4) ?
    C11 C10 H10 . . 118.9 ?
    C9 C10 H10 . . 118.9 ?
    C10 C11 C12 . . 117.4(4) ?
    C10 C11 C14 . . 122.2(4) ?
    C12 C11 C14 . . 120.4(4) ?
    C13 C12 C11 . . 120.9(4) ?
    C13 C12 H12 . . 119.6 ?
    C11 C12 H12 . . 119.6 ?
    C12 C13 C8 . . 120.6(4) ?
    C12 C13 H13 . . 119.7 ?
    C8 C13 H13 . . 119.7 ?
    N2 C14 C11 . . 116.3(4) ?
    N2 C14 C15 . . 123.7(4) ?
    C11 C14 C15 . . 120.0(4) ?
    C14 C15 H15A . . 109.5 ?
    C14 C15 H15B . . 109.5 ?
    H15A C15 H15B . . 109.5 ?
    C14 C15 H15C . . 109.5 ?
    H15A C15 H15C . . 109.5 ?
    H15B C15 H15C . . 109.5 ?
loop_
    _geom_torsion_atom_site_label_1
    _geom_torsion_atom_site_label_2
    _geom_torsion_atom_site_label_3
    _geom_torsion_atom_site_label_4
    _geom_torsion_site_symmetry_1
    _geom_torsion_site_symmetry_2
    _geom_torsion_site_symmetry_3
    _geom_torsion_site_symmetry_4
    _geom_torsion
    _geom_torsion_publ_flag
    O1 C1 C2 C3 . . . . -179.8(4) ?
    C6 C1 C2 C3 . . . . -1.0(6) ?
    C1 C2 C3 C4 . . . . 0.5(6) ?
    C2 C3 C4 C5 . . . . 0.2(7) ?
    C2 C3 C4 Cl1 . . . . 178.2(3) ?
    C3 C4 C5 C6 . . . . -0.4(6) ?
    Cl1 C4 C5 C6 . . . . -178.4(3) ?
    O1 C1 C6 C5 . . . . 179.6(4) ?
    C2 C1 C6 C5 . . . . 0.8(6) ?
    O1 C1 C6 C7 . . . . 6.1(6) ?
    C2 C1 C6 C7 . . . . -172.6(4) ?
    C4 C5 C6 C1 . . . . -0.1(6) ?
    C4 C5 C6 C7 . . . . 173.6(4) ?
    C8 N1 C7 C6 . . . . 170.1(3) ?
    C1 C6 C7 N1 . . . . -4.7(6) ?
    C5 C6 C7 N1 . . . . -178.2(3) ?
    C7 N1 C8 C13 . . . . -37.9(6) ?
    C7 N1 C8 C9 . . . . 147.4(4) ?
    C13 C8 C9 C10 . . . . 2.7(6) ?
    N1 C8 C9 C10 . . . . 177.6(4) ?
    C8 C9 C10 C11 . . . . -1.2(6) ?
    C9 C10 C11 C12 . . . . -1.0(6) ?
    C9 C10 C11 C14 . . . . 179.8(4) ?
    C10 C11 C12 C13 . . . . 1.7(6) ?
    C14 C11 C12 C13 . . . . -179.0(4) ?
    C11 C12 C13 C8 . . . . -0.3(7) ?
    C9 C8 C13 C12 . . . . -1.9(6) ?
    N1 C8 C13 C12 . . . . -176.6(4) ?
    O2 N2 C14 C11 . . . . 177.7(3) ?
    O2 N2 C14 C15 . . . . -1.9(6) ?
    C10 C11 C14 N2 . . . . 172.3(4) ?
    C12 C11 C14 N2 . . . . -7.0(6) ?
    C10 C11 C14 C15 . . . . -8.1(6) ?
    C12 C11 C14 C15 . . . . 172.7(4) ?
loop_
    _geom_hbond_atom_site_label_D
    _geom_hbond_atom_site_label_H
    _geom_hbond_atom_site_label_A
    _geom_hbond_site_symmetry_A
    _geom_hbond_distance_DH
    _geom_hbond_distance_HA
    _geom_hbond_distance_DA
    _geom_hbond_angle_DHA
    _geom_hbond_publ_flag
    O1 H1 N1 . 0.85(5) 1.81(3) 2.594(5) 153(6) yes
    O2 H2 N2 3_767 0.86(5) 2.06(4) 2.819(5) 147(6) yes
