# Supplementary material for: 1-(4-{[(E)-5-Chloro-2-hy­droxy­benzyl­idene]amino}­phen­yl)ethanone oxime
Source: Acta Crystallogr Sect E Struct Rep Online. 2010 Sep 4;66(Pt 10):o2474. doi: 10.1107/S1600536810034586 (PMC2983254; doi:10.1107/S1600536810034586)
Supplement: Supplementary file 2 [file e-66-o2474-Isup2.hkl]

# 
# h,k,l, Fc-squared, Fo-squared, sigma(Fo-squared) and status flag 
# 
data_I
_shelx_title '  P21/c' 
_shelx_refln_list_code          4 
_shelx_F_calc_maximum      272.23 
_exptl_crystal_F_000       600.00 
_reflns_d_resolution_high  0.7696 
 
loop_ 
 _symmetry_equiv_pos_as_xyz 
 'x, y, z' 
 '-x, y+1/2, -z+1/2' 
 '-x, -y, -z' 
 'x, -y-1/2, z-1/2' 
 
_cell_length_a    15.3561 
_cell_length_b    14.0347 
_cell_length_c     6.1124 
_cell_angle_alpha  90.000 
_cell_angle_beta   95.244 
_cell_angle_gamma  90.000 
 
_shelx_F_squared_multiplier     1.000 
 
loop_ 
 _refln_index_h 
 _refln_index_k 
 _refln_index_l 
 _refln_F_squared_calc 
 _refln_F_squared_meas 
 _refln_F_squared_sigma 
 _refln_observed_status 
   2   0   0     1530.49     1722.27     25.94 o 
   3   0   0      997.26     1122.14     18.76 o 
   4   0   0      845.20      930.53     37.43 o 
   5   0   0      211.05      248.54     10.15 o 
   6   0   0     3990.70     4724.93    191.77 o 
   7   0   0       67.65       79.58      7.49 o 
   8   0   0      494.85      534.72     17.64 o 
   9   0   0       44.79       44.93     15.59 o 
  10   0   0       39.92       37.43      7.36 o 
  11   0   0     1946.89     2095.95     65.63 o 
  12   0   0     7592.88     8545.13     88.13 o 
  13   0   0      338.68      386.17     35.89 o 
  14   0   0       99.13      109.50     18.76 o 
  15   0   0       78.58       82.29     17.95 o 
  16   0   0       88.50       84.09     14.77 o 
  17   0   0       63.46       71.17     14.56 o 
   1   1   0       55.95       63.31      2.44 o 
   2   1   0     1401.18     1640.20     53.25 o 
   3   1   0      284.90      298.52     11.54 o 
   4   1   0     2188.47     2577.92     50.42 o 
   5   1   0     1442.51     1673.31     25.90 o 
   6   1   0      118.78      136.98      5.95 o 
   7   1   0      470.01      519.70     22.62 o 
   8   1   0       14.14       10.58      3.99 o 
   9   1   0      294.52      313.21     10.18 o 
  10   1   0      320.84      356.86     11.41 o 
  11   1   0      473.63      474.16     16.58 o 
  12   1   0      435.98      464.31     14.04 o 
  13   1   0      981.22     1031.48     22.51 o 
  14   1   0      144.62      148.92      9.18 o 
  15   1   0        2.80        3.38      5.14 o 
  16   1   0      220.33      207.58     13.02 o 
  17   1   0       19.05       18.46      9.64 o 
  18   1   0        9.73        2.26      8.20 o 
   0   2   0       50.77      128.68      6.70 o 
   1   2   0      541.29      638.46     32.47 o 
   2   2   0     1604.29     1834.77     16.26 o 
   3   2   0      131.76      134.13     10.73 o 
   4   2   0        1.96        0.50      2.74 o 
   5   2   0      398.18      473.41     16.25 o 
   6   2   0      192.90      214.96      7.40 o 
   7   2   0       35.55       49.70      4.47 o 
   8   2   0       22.29       18.72      4.19 o 
   9   2   0      191.15      186.81      7.75 o 
  10   2   0      121.99      115.97      7.03 o 
  11   2   0       21.85       17.44      4.98 o 
  12   2   0       57.82       56.90      6.35 o 
  13   2   0      162.54      166.06      9.44 o 
  14   2   0      136.65      125.62      9.88 o 
  15   2   0       25.81       28.63      8.78 o 
  16   2   0        2.04        1.62      7.26 o 
  17   2   0       57.53       67.93     12.48 o 
  18   2   0        0.07        1.44      8.61 o 
  19   2   0        1.80        7.18     12.51 o 
   1   3   0     1154.49     1355.55     71.19 o 
   2   3   0      258.58      308.94     14.05 o 
   3   3   0      526.36      527.47     21.66 o 
   4   3   0     1447.20     1451.54     48.77 o 
   5   3   0      162.12      190.01      7.34 o 
   6   3   0      141.34      145.58      6.39 o 
   7   3   0       14.84       24.12      4.22 o 
   8   3   0      195.04      189.60      7.87 o 
   9   3   0       91.55       90.40      6.34 o 
  10   3   0      142.65      147.70      7.68 o 
  11   3   0        3.89        5.53      4.12 o 
  12   3   0       26.98       28.11      5.57 o 
  13   3   0      624.58      624.34     19.31 o 
  14   3   0       63.70       52.75      7.25 o 
  15   3   0       27.12       29.63      8.92 o 
  16   3   0       19.18       11.91      9.45 o 
  17   3   0        5.18       -0.30      6.70 o 
  18   3   0       15.46        5.54     11.90 o 
  19   3   0        6.31       -0.82      9.85 o 
   0   4   0    74110.71    67663.38    241.07 o 
   1   4   0     2069.49     2468.86     38.89 o 
   2   4   0        8.60       11.96      3.19 o 
   3   4   0      298.14      347.32      8.38 o 
   4   4   0      201.18      226.16     11.76 o 
   5   4   0      315.85      361.31     18.97 o 
   6   4   0      529.79      548.73     11.64 o 
   7   4   0       15.53       17.84      3.94 o 
   8   4   0      607.53      708.49     14.62 o 
   9   4   0        0.17       -1.05      3.48 o 
  10   4   0       31.83       27.77      4.71 o 
  11   4   0      416.75      411.14     12.68 o 
  12   4   0     2606.97     2609.06    123.94 o 
  13   4   0      331.22      275.83     42.17 o 
  14   4   0       11.43        9.31      7.28 o 
  15   4   0        8.30       22.60     15.18 o 
  16   4   0       11.51       12.39      7.34 o 
  17   4   0       38.96       37.71     11.41 o 
  18   4   0        1.59       11.86     18.87 o 
  19   4   0        7.34        3.28     10.66 o 
   1   5   0       45.28       34.75      3.39 o 
   2   5   0      737.42      884.96     30.27 o 
   3   5   0     2356.08     2640.41     42.76 o 
   4   5   0       31.80       28.55      3.75 o 
   5   5   0      386.58      403.48     21.26 o 
   6   5   0      167.32      143.49      8.14 o 
   7   5   0       76.30       78.80      7.73 o 
   8   5   0      668.69      718.28     15.36 o 
   9   5   0      998.17     1070.47     19.28 o 
  10   5   0       29.13       32.88      6.17 o 
  11   5   0      275.12      283.50     12.55 o 
  12   5   0      575.02      608.98     34.77 o 
  13   5   0      475.66      432.65     36.20 o 
  14   5   0       22.67       21.15      8.82 o 
  15   5   0        6.71       12.58      8.45 o 
  16   5   0       59.05       63.07     11.59 o 
  17   5   0       15.31        8.17      8.06 o 
  18   5   0        9.79       10.75      9.31 o 
  19   5   0        5.06       11.73     11.65 o 
   0   6   0      212.09      260.96      9.81 o 
   1   6   0      181.59      205.39      6.85 o 
   2   6   0     1740.93     1920.65     33.68 o 
   3   6   0       28.36       36.86      5.43 o 
   4   6   0        7.06        6.95      4.47 o 
   5   6   0      879.78     1085.41     66.49 o 
   6   6   0      489.78      559.13     13.17 o 
   7   6   0       70.27       86.53      6.53 o 
   8   6   0       52.46       43.20      5.45 o 
   9   6   0      370.49      458.60     13.30 o 
  10   6   0      134.04      140.17     10.03 o 
  11   6   0      207.12      194.61     14.71 o 
  12   6   0       33.73       52.39     22.05 o 
  13   6   0      240.38      230.02     17.47 o 
  14   6   0      255.69      229.66     38.35 o 
  15   6   0      130.74      130.92     26.97 o 
  16   6   0        4.71        1.75      9.78 o 
  17   6   0      163.78      178.05     18.77 o 
  18   6   0        0.36        1.14      9.45 o 
   1   7   0      734.89      889.09     19.93 o 
   2   7   0       49.23       55.61      4.75 o 
   3   7   0      119.70      126.26      6.01 o 
   4   7   0       47.11       52.18      4.77 o 
   5   7   0     1966.24     2431.23     80.06 o 
   6   7   0      328.21      353.82     12.50 o 
   7   7   0      330.58      352.99     13.00 o 
   8   7   0        3.44       -1.67      3.88 o 
   9   7   0       66.05       78.73      8.12 o 
  10   7   0       50.74       49.08      9.06 o 
  11   7   0      276.10      287.38     17.97 o 
  12   7   0       10.41       15.29      8.63 o 
  13   7   0       53.81       55.74     10.83 o 
  14   7   0        3.28        3.87      6.85 o 
  15   7   0        6.78        7.60      8.04 o 
  16   7   0      100.87      112.94     15.07 o 
  17   7   0       76.52       83.10     19.18 o 
  18   7   0       67.16       89.37     14.36 o 
   0   8   0      173.57      230.95     10.02 o 
   1   8   0      711.19      877.42     30.80 o 
   2   8   0       27.70       29.12      3.88 o 
   3   8   0      102.29      120.00      6.31 o 
   4   8   0        0.02        0.88      3.44 o 
   5   8   0      349.13      415.17     20.77 o 
   6   8   0      196.39      224.28      9.69 o 
   7   8   0      391.20      504.08     24.60 o 
   8   8   0      287.12      256.46     28.03 o 
   9   8   0       50.53       45.98      9.92 o 
  10   8   0        0.13       -1.63      8.49 o 
  11   8   0       23.52       37.37      9.84 o 
  12   8   0       29.35       14.15      8.87 o 
  13   8   0       71.44       69.63     12.39 o 
  14   8   0        0.51       -3.68      7.98 o 
  15   8   0        1.20        1.82      7.53 o 
  16   8   0        8.47        7.76      8.02 o 
  17   8   0        9.11       19.98     12.16 o 
   1   9   0        6.58        4.95      3.04 o 
   2   9   0        5.29        3.70      3.37 o 
   3   9   0      184.18      185.41      7.68 o 
   4   9   0      111.52      132.12      7.57 o 
   5   9   0        0.71       -1.52      4.22 o 
   6   9   0        2.49       11.12      5.13 o 
   7   9   0        0.71        4.88      4.95 o 
   8   9   0      178.30      184.81     34.05 o 
   9   9   0      119.97      119.95     29.23 o 
  10   9   0       18.08       19.59      9.20 o 
  11   9   0       39.04       70.31     14.15 o 
  12   9   0       86.88       98.57     14.13 o 
  13   9   0      111.68      107.73     14.00 o 
  14   9   0       20.67       12.35      8.67 o 
  15   9   0        3.92       13.01      8.89 o 
  16   9   0        4.88       23.04     24.51 o 
  17   9   0        0.57       -3.26      8.23 o 
   0  10   0      701.32      761.72     45.78 o 
   1  10   0       20.84       18.85      3.99 o 
   2  10   0       63.20       69.63      5.61 o 
   3  10   0       37.39       50.93      5.36 o 
   4  10   0        0.05       -0.74      3.68 o 
   5  10   0      176.31      206.92     14.01 o 
   6  10   0      139.74      132.33      8.71 o 
   7  10   0       21.50       23.00      7.79 o 
   8  10   0        2.54       -1.58      7.01 o 
   9  10   0       56.17       58.05     10.41 o 
  10  10   0        2.54       12.13      8.49 o 
  11  10   0      139.50      133.75     19.49 o 
  12  10   0        8.02       17.24     15.07 o 
  13  10   0        4.09        3.98      9.13 o 
  14  10   0       26.25       29.73     11.58 o 
  15  10   0       78.01       83.64     23.38 o 
  16  10   0        1.05        8.66     12.92 o 
   1  11   0       67.75       81.34      5.63 o 
   2  11   0        9.99        3.35      3.68 o 
   3  11   0        5.88       11.03      4.03 o 
   4  11   0      188.94      220.42     10.03 o 
   5  11   0      745.50      861.33     23.42 o 
   6  11   0       85.98       77.80     11.68 o 
   7  11   0      140.58      148.52     16.92 o 
   8  11   0        7.45       -0.98     13.95 o 
   9  11   0        5.34       11.89     16.30 o 
  10  11   0       48.12       37.82     11.45 o 
  11  11   0      127.94      142.68     16.91 o 
  12  11   0       29.44       44.84     11.60 o 
  13  11   0       21.52       17.97     12.37 o 
  14  11   0        0.68       -8.78      9.11 o 
  15  11   0        0.44        0.94     13.33 o 
   0  12   0      435.52      557.37     19.75 o 
   1  12   0        7.91        4.33      4.08 o 
   2  12   0       17.52       15.55      4.41 o 
   3  12   0      133.93      142.04      8.21 o 
   4  12   0        2.84        3.70      4.52 o 
   5  12   0      119.48      131.95     14.78 o 
   6  12   0      267.77      333.73     20.54 o 
   7  12   0      225.66      246.99     19.01 o 
   8  12   0       77.59       75.70     13.74 o 
   9  12   0       64.21       77.75     14.37 o 
  10  12   0       20.00       26.01     11.06 o 
  11  12   0       16.78       23.39     11.95 o 
  12  12   0       21.93       41.15     13.34 o 
  13  12   0       11.09        1.64     21.12 o 
  14  12   0        4.33        3.17     11.28 o 
   1  13   0        8.42        8.36      4.46 o 
   2  13   0       99.79      119.56      8.01 o 
   3  13   0        9.65       23.97      6.02 o 
   4  13   0       18.80       18.90      7.60 o 
   5  13   0       30.29       42.91     10.45 o 
   6  13   0       26.56       74.71     40.10 o 
   7  13   0        1.43        0.91      8.52 o 
   8  13   0        2.86       -2.09      7.79 o 
   9  13   0        5.97        8.63     11.35 o 
  10  13   0       21.42       32.13     11.84 o 
  11  13   0        3.68       13.78     11.06 o 
  12  13   0        0.00       -5.89     10.44 o 
  13  13   0        7.32       12.18     11.75 o 
   0  14   0       81.61       68.20      9.26 o 
   1  14   0        3.97        3.61      4.69 o 
   2  14   0        5.91        4.03      4.53 o 
   3  14   0        7.51        0.85      6.91 o 
   4  14   0        6.75       -2.74     11.07 o 
   5  14   0        3.23       -1.70      8.50 o 
   6  14   0        5.90        7.07      9.40 o 
   7  14   0        3.64        5.39      8.11 o 
   8  14   0        0.63        4.68      9.51 o 
   9  14   0        2.04       -1.04     13.95 o 
  10  14   0        5.32       -1.39     11.95 o 
  11  14   0        0.20       -5.36     10.84 o 
  12  14   0        2.36       -1.78     14.00 o 
   1  15   0        2.66        9.39      6.10 o 
   2  15   0        0.05       -2.89      7.38 o 
   3  15   0        0.78        6.45      6.94 o 
   4  15   0       27.06       31.36     10.86 o 
   5  15   0       42.97       30.07     11.19 o 
   6  15   0        4.22        0.61     10.02 o 
   7  15   0        5.10       10.07      9.05 o 
   8  15   0        0.99        3.70      8.52 o 
   9  15   0        0.12        7.40     12.41 o 
  10  15   0        0.22       -6.74     10.91 o 
  11  15   0        2.07       12.51     14.07 o 
   1  16   0       87.58      110.79     14.78 o 
   2  16   0        4.37        6.56      9.05 o 
   3  16   0       47.72       44.56     12.56 o 
   4  16   0       11.11       11.42     10.30 o 
   5  16   0       17.15        2.74     15.38 o 
   6  16   0       46.87       55.16     13.78 o 
   7  16   0       22.26       18.94     10.31 o 
   8  16   0        7.87       -2.18      9.34 o 
   9  16   0       16.46       21.00     13.90 o 
   2  17   0       24.24       18.25     13.53 o 
   3  17   0       15.50       24.00     17.84 o 
   4  17   0        3.67       30.29     13.14 o 
   5  17   0       12.88       23.58     23.89 o 
   6  17   0        7.34        7.01      9.52 o 
   7  17   0        0.24       -1.55      8.97 o 
   3  18   0        0.07       20.71     18.25 o 
 -18   1   1       17.75       45.33     16.82 o 
 -17   1   1        0.29       -9.03     14.77 o 
 -16   1   1       23.16       26.99      8.35 o 
 -15   1   1       28.17       34.27      8.19 o 
 -14   1   1       11.45       19.28      5.43 o 
 -13   1   1      342.37      273.85     11.37 o 
 -12   1   1      154.81      124.83      7.59 o 
 -11   1   1        7.92        4.85      3.99 o 
 -10   1   1       12.34       14.72      3.85 o 
  -9   1   1       86.61       66.81      5.34 o 
  -8   1   1      579.24      604.52     13.38 o 
  -7   1   1      283.09      280.14      8.12 o 
  -6   1   1       23.74       37.00      3.90 o 
  -5   1   1        7.18        4.64      2.47 o 
  -4   1   1      603.68      568.52     10.31 o 
  -3   1   1        9.18        9.74      1.88 o 
  -2   1   1       20.04       17.35      2.74 o 
  -1   1   1     3778.89     3612.83     97.80 o 
   0   1   1      710.20      659.57     10.45 o 
   1   1   1      989.42      959.00     28.05 o 
   2   1   1      582.61      634.96      8.85 o 
   3   1   1     1323.42     1365.15     15.19 o 
   4   1   1      338.67      376.56     10.66 o 
   5   1   1      929.67      955.09     30.90 o 
   6   1   1      964.68      960.29     13.79 o 
   7   1   1      617.94      740.58     22.11 o 
   8   1   1      463.16      497.23     12.01 o 
   9   1   1      232.37      213.05      8.52 o 
  10   1   1        2.21       -2.31      3.77 o 
  11   1   1        4.81        9.03      3.84 o 
  12   1   1      104.09       99.33      8.34 o 
  13   1   1       17.19        8.36      5.41 o 
  14   1   1       56.87       57.19     10.51 o 
  15   1   1       26.03       24.96      8.82 o 
  16   1   1       10.35        9.40      7.51 o 
  17   1   1       13.82        9.79      9.04 o 
  18   1   1       44.36       48.60     10.20 o 
  19   1   1       46.87       28.30     12.10 o 
 -19   2   1      125.62      103.78     25.84 o 
 -18   2   1        1.58       10.87     18.05 o 
 -17   2   1      150.35      135.50     25.74 o 
 -16   2   1        0.37        3.99      8.54 o 
 -15   2   1       39.11       38.07      9.09 o 
 -14   2   1     1340.51     1225.11     48.06 o 
 -13   2   1      128.04      106.33     20.10 o 
 -12   2   1      198.94      167.92      8.82 o 
 -11   2   1      795.42      701.93     25.79 o 
 -10   2   1      231.66      224.66     14.99 o 
  -9   2   1      665.19      621.45     15.78 o 
  -8   2   1      418.86      369.47     10.57 o 
  -7   2   1      386.54      388.70     10.21 o 
  -6   2   1     1997.20     1944.76     25.23 o 
  -5   2   1     1787.10     1864.54     48.58 o 
  -4   2   1       36.17       33.82      3.07 o 
  -3   2   1       21.28       26.75      6.01 o 
  -2   2   1    10152.63    10554.11    163.24 o 
  -1   2   1     2350.59     2418.55     74.16 o 
   0   2   1     1297.74     1366.16     34.25 o 
   1   2   1      762.82      795.03     22.71 o 
   2   2   1     6363.19     6322.94    141.82 o 
   3   2   1       57.55       50.78      6.50 o 
   4   2   1     1002.98      991.27     27.07 o 
   5   2   1      490.57      491.28     17.34 o 
   6   2   1     1419.79     1469.10     19.78 o 
   7   2   1      760.52      899.45     38.99 o 
   8   2   1      187.45      177.67      7.94 o 
   9   2   1      101.03      109.00      6.77 o 
  10   2   1      813.34      769.32     21.22 o 
  11   2   1        4.53       17.43      5.71 o 
  12   2   1      285.69      261.41     20.08 o 
  13   2   1      193.79      154.95     13.56 o 
  14   2   1      229.55      232.93     19.81 o 
  15   2   1       88.70      110.10     29.54 o 
  16   2   1        2.69       -0.03      7.82 o 
  17   2   1      148.82      133.66     14.42 o 
  18   2   1        3.36        3.90     11.90 o 
  19   2   1       25.51       13.95     14.15 o 
 -19   3   1       19.69       38.35     17.64 o 
 -18   3   1       29.13       34.23     11.35 o 
 -17   3   1       13.71       14.51      9.89 o 
 -16   3   1       97.49      102.25     13.99 o 
 -15   3   1        4.72        3.61      6.55 o 
 -14   3   1      130.62      123.50     11.54 o 
 -13   3   1      915.25      871.65     24.94 o 
 -12   3   1      274.50      257.38     13.99 o 
 -11   3   1      229.43      193.62      9.09 o 
 -10   3   1      397.99      354.67     10.98 o 
  -9   3   1      134.67      108.40      6.08 o 
  -8   3   1      603.31      597.11     12.22 o 
  -7   3   1       95.44       82.07      4.97 o 
  -6   3   1      148.50      163.41      7.90 o 
  -5   3   1     1805.66     1730.14     50.24 o 
  -4   3   1       42.07       41.58      4.47 o 
  -3   3   1     1480.72     1486.27     17.74 o 
  -2   3   1     2521.81     2410.67     56.27 o 
  -1   3   1     5555.14     5748.71    123.28 o 
   0   3   1      895.06     1033.49     44.32 o 
   1   3   1     4303.79     4778.46     68.74 o 
   2   3   1       45.66       60.17      9.44 o 
   3   3   1      885.23      899.64     31.49 o 
   4   3   1       59.44       65.23      6.53 o 
   5   3   1      775.27      790.59     12.62 o 
   6   3   1     2615.27     2636.19     73.60 o 
   7   3   1      132.75      108.80      6.09 o 
   8   3   1       27.33       23.77      6.72 o 
   9   3   1      469.98      404.07     13.12 o 
  10   3   1        6.10       13.20      5.11 o 
  11   3   1       23.41       18.51      5.92 o 
  12   3   1      192.96      185.63     13.34 o 
  13   3   1       23.86       42.35      8.01 o 
  14   3   1        3.39        3.37      4.94 o 
  15   3   1        0.61       -1.58      6.57 o 
  16   3   1       61.23       42.74     12.72 o 
  17   3   1       14.91       12.72      9.85 o 
  18   3   1      128.40       93.32     18.25 o 
  19   3   1        3.24        5.54     14.15 o 
 -19   4   1       64.06       54.98     16.92 o 
 -18   4   1       49.96       48.10     14.56 o 
 -17   4   1        2.06       11.21     10.11 o 
 -16   4   1        3.03       11.62      8.54 o 
 -15   4   1       41.99       38.47     18.76 o 
 -14   4   1       56.18       67.28      8.88 o 
 -13   4   1       18.20       35.23     14.63 o 
 -12   4   1      225.19      221.29     16.83 o 
 -11   4   1       48.31       48.85      7.26 o 
 -10   4   1      103.89       92.01      6.35 o 
  -9   4   1      182.01      157.63      7.16 o 
  -8   4   1        8.25       11.28      3.58 o 
  -7   4   1     1282.94     1358.10     38.63 o 
  -6   4   1      155.10      127.39      7.60 o 
  -5   4   1      339.63      377.40     19.75 o 
  -4   4   1      456.73      470.90     13.80 o 
  -3   4   1      654.96      629.98     17.79 o 
  -2   4   1     2573.97     2646.98     85.69 o 
  -1   4   1      294.35      307.90      6.79 o 
   0   4   1    16666.74    16120.53    214.37 o 
   1   4   1     2128.31     2104.37     25.82 o 
   2   4   1      317.61      284.73      6.60 o 
   3   4   1       98.30       95.44     10.23 o 
   4   4   1        1.12       -0.24      2.45 o 
   5   4   1      219.94      224.73      9.20 o 
   6   4   1      728.71      731.49     22.55 o 
   7   4   1      394.02      412.44     13.93 o 
   8   4   1      126.13      106.83      6.59 o 
   9   4   1       93.67       86.20      7.70 o 
  10   4   1      183.32      204.01     12.44 o 
  11   4   1      657.04      653.06     20.18 o 
  12   4   1     1069.72      979.86     24.62 o 
  13   4   1      338.03      269.05     13.72 o 
  14   4   1        0.43        0.25      6.13 o 
  15   4   1        1.25       -0.51      8.38 o 
  16   4   1       11.95        6.02      7.81 o 
  17   4   1       24.45       21.74     12.10 o 
  18   4   1        9.15       11.28     15.38 o 
 -19   5   1        1.04       18.50     13.85 o 
 -18   5   1        4.01        9.55      9.71 o 
 -17   5   1        2.61       -3.90      8.56 o 
 -16   5   1       22.28       20.78     11.07 o 
 -15   5   1       40.83       36.84     10.84 o 
 -14   5   1      151.25      126.85     14.04 o 
 -13   5   1       48.71       34.99      7.60 o 
 -12   5   1       67.10       62.31      9.48 o 
 -11   5   1        3.51        2.71      6.21 o 
 -10   5   1        1.82        0.92      5.49 o 
  -9   5   1       91.00       91.45      8.04 o 
  -8   5   1       24.75       23.89      5.06 o 
  -7   5   1       63.09       69.07      4.62 o 
  -6   5   1      202.35      220.03      7.27 o 
  -5   5   1      574.36      675.97     26.22 o 
  -4   5   1      617.58      626.32     11.00 o 
  -3   5   1      975.59      984.94     16.00 o 
  -2   5   1      874.66      897.46     10.13 o 
  -1   5   1     1729.96     1756.47     31.63 o 
   0   5   1       94.46       97.48      4.83 o 
   1   5   1       60.65       64.21      4.49 o 
   2   5   1        4.20        0.14      2.52 o 
   3   5   1       20.96       16.07      3.01 o 
   4   5   1       49.61       47.89      4.52 o 
   5   5   1       38.40       50.45      4.70 o 
   6   5   1       45.66       47.37      5.24 o 
   7   5   1      870.10      904.58     20.57 o 
   8   5   1       98.27       93.27      7.80 o 
   9   5   1       53.39       53.01      7.20 o 
  10   5   1        0.07       -1.07      4.40 o 
  11   5   1      300.34      256.10     13.27 o 
  12   5   1        4.54       17.86     10.40 o 
  13   5   1       29.26       27.62      7.21 o 
  14   5   1        6.05       57.67     46.66 o 
  15   5   1        0.78       -2.23      6.07 o 
  16   5   1        6.10        3.68      7.96 o 
  17   5   1        0.01       -4.77      9.41 o 
  18   5   1        0.14        0.61      9.85 o 
 -18   6   1        5.30        1.53     11.22 o 
 -17   6   1        7.46        2.61      8.79 o 
 -16   6   1        2.30       -2.82      8.44 o 
 -15   6   1        8.62       14.89      8.17 o 
 -14   6   1      180.62      166.24     16.33 o 
 -13   6   1        9.44       16.63     10.87 o 
 -12   6   1       29.63       34.84      7.73 o 
 -11   6   1       73.89       57.22      9.96 o 
 -10   6   1       31.05       30.66      7.23 o 
  -9   6   1       36.33       30.04      6.62 o 
  -8   6   1       31.54       33.81      6.73 o 
  -7   6   1       88.49       85.40      4.60 o 
  -6   6   1      332.00      369.89      9.98 o 
  -5   6   1       16.13       16.47      3.33 o 
  -4   6   1       49.52       42.59      3.90 o 
  -3   6   1       65.09       59.04      3.51 o 
  -2   6   1      277.72      310.63      9.60 o 
  -1   6   1       22.32       22.06      3.32 o 
   0   6   1      663.61      627.84     15.65 o 
   1   6   1      162.55      172.60      6.69 o 
   2   6   1      363.74      344.88     18.42 o 
   3   6   1       42.42       51.83      9.55 o 
   4   6   1       19.24       19.09      3.61 o 
   5   6   1       78.04       84.34      8.79 o 
   6   6   1       73.49       68.48      5.84 o 
   7   6   1       49.19       59.03      8.18 o 
   8   6   1       37.59       29.57      6.14 o 
   9   6   1       22.61       16.80      6.07 o 
  10   6   1       10.69        6.89      5.41 o 
  11   6   1       25.89       22.95      7.43 o 
  12   6   1      315.23      329.10     16.17 o 
  13   6   1        3.78        4.51      6.98 o 
  14   6   1        2.73        6.46      7.70 o 
  15   6   1       36.17       21.65      9.26 o 
  16   6   1        1.61       -1.15      6.59 o 
  17   6   1       18.12        2.14      9.33 o 
  18   6   1        0.07       14.15     15.38 o 
 -18   7   1        0.39       -4.93     11.39 o 
 -17   7   1       14.50       28.71     11.21 o 
 -16   7   1       24.23       19.59     10.72 o 
 -15   7   1       13.42        1.86     10.58 o 
 -14   7   1       93.91       80.85     13.37 o 
 -13   7   1      505.88      452.97     24.28 o 
 -12   7   1      119.98      104.97     13.12 o 
 -11   7   1      129.54      107.48     10.96 o 
 -10   7   1      323.21      288.82     15.02 o 
  -9   7   1       13.23       19.77      7.38 o 
  -8   7   1      129.75      117.93      9.63 o 
  -7   7   1       11.52       16.12      5.17 o 
  -6   7   1      185.33      199.42      7.38 o 
  -5   7   1      473.47      435.81     10.05 o 
  -4   7   1      145.03      134.63      5.77 o 
  -3   7   1      356.49      350.73      8.73 o 
  -2   7   1      759.39      697.19     18.54 o 
  -1   7   1     1497.75     1575.88     53.43 o 
   0   7   1      464.10      482.01     19.16 o 
   1   7   1     1081.25     1088.72     19.35 o 
   2   7   1      229.11      249.86     14.06 o 
   3   7   1       70.82       49.58      4.24 o 
   4   7   1        6.13        8.92      3.15 o 
   5   7   1       68.18       64.36      5.12 o 
   6   7   1      679.49      404.89    161.22 o 
   7   7   1      110.17      105.40     10.77 o 
   8   7   1       17.88       16.69      6.87 o 
   9   7   1      107.50       96.64     11.36 o 
  10   7   1       21.53       21.52      7.19 o 
  11   7   1        0.05        4.52      6.20 o 
  12   7   1       32.46       44.83     10.20 o 
  13   7   1        1.01       13.27      8.90 o 
  14   7   1       10.41        3.39     17.13 o 
  15   7   1       12.05       12.67      8.90 o 
  16   7   1       13.38       12.70      8.25 o 
  17   7   1        0.30        6.24      7.88 o 
 -17   8   1        5.29        0.53     10.01 o 
 -16   8   1        0.53       -2.65      7.90 o 
 -15   8   1        6.85       -2.75      8.52 o 
 -14   8   1        7.96        4.46      9.71 o 
 -13   8   1       26.43       21.85      8.72 o 
 -12   8   1      128.07      130.70     17.54 o 
 -11   8   1       21.68       23.18      9.54 o 
 -10   8   1       19.20       20.41      6.99 o 
  -9   8   1       51.05       38.52      7.38 o 
  -8   8   1        1.34        0.86      5.23 o 
  -7   8   1      456.21      483.08     15.40 o 
  -6   8   1      127.00      121.91      8.15 o 
  -5   8   1       12.29       17.38      3.72 o 
  -4   8   1       11.99        6.39      3.01 o 
  -3   8   1       20.17       17.09      3.07 o 
  -2   8   1      159.44      167.65      6.09 o 
  -1   8   1       85.17       81.56      5.08 o 
   0   8   1     5363.24     5448.35     75.06 o 
   1   8   1     1453.06     1530.48     35.09 o 
   2   8   1       79.20       85.11      5.68 o 
   3   8   1        9.16       10.11      3.54 o 
   4   8   1       11.20       11.60      5.65 o 
   5   8   1       72.51       60.32      5.64 o 
   6   8   1      336.61      355.48     14.82 o 
   7   8   1      106.09      105.70      9.46 o 
   8   8   1       39.44       35.15      7.90 o 
   9   8   1        0.09       -3.99      6.87 o 
  10   8   1        8.84        9.06      6.12 o 
  11   8   1      176.32      169.06     16.20 o 
  12   8   1      598.04      646.17     31.17 o 
  13   8   1      586.46      614.48     29.51 o 
  14   8   1        0.59        1.59      8.53 o 
  15   8   1        0.60        0.52      7.34 o 
  16   8   1        2.56        5.14      9.52 o 
  17   8   1       15.99       15.16     10.29 o 
 -17   9   1        1.37       -6.08      9.98 o 
 -16   9   1       41.03       33.55     12.70 o 
 -15   9   1        3.94        7.28      9.14 o 
 -14   9   1       53.08       52.75     11.35 o 
 -13   9   1        0.12        0.43     10.13 o 
 -12   9   1      234.15      219.88     44.61 o 
 -11   9   1        0.19       -4.44      6.96 o 
 -10   9   1       11.90        7.84      8.25 o 
  -9   9   1      278.63      270.64     16.36 o 
  -8   9   1       32.99       23.35      7.58 o 
  -7   9   1        3.41        2.98      5.65 o 
  -6   9   1      218.37      242.32     22.20 o 
  -5   9   1      231.92      239.23     10.91 o 
  -4   9   1       93.18       79.57      5.59 o 
  -3   9   1      413.90      437.06      9.92 o 
  -2   9   1      150.69      155.02      6.52 o 
  -1   9   1      532.31      519.61     16.07 o 
   0   9   1      328.94      329.61      8.63 o 
   1   9   1       20.01       18.07      4.61 o 
   2   9   1      288.62      268.85      9.57 o 
   3   9   1      451.93      451.23     12.08 o 
   4   9   1        1.68        6.50      4.35 o 
   5   9   1       22.54       20.83      5.81 o 
   6   9   1        3.25       11.23      5.76 o 
   7   9   1      137.49      135.68     11.26 o 
   8   9   1        5.76        1.79      6.78 o 
   9   9   1      153.07      160.64     12.59 o 
  10   9   1        0.92       -2.72      8.93 o 
  11   9   1      356.51      348.38     21.24 o 
  12   9   1        5.38       28.27     10.17 o 
  13   9   1       58.15       63.12     12.70 o 
  14   9   1       11.62       23.15     13.33 o 
  15   9   1       13.30        5.10      8.48 o 
  16   9   1        9.72       25.78     10.14 o 
 -16  10   1        0.00        2.04     12.14 o 
 -15  10   1        6.75       12.92     12.72 o 
 -14  10   1        0.01       -3.86      8.61 o 
 -13  10   1       35.12       37.32     15.38 o 
 -12  10   1        2.59        3.39      8.96 o 
 -11  10   1       42.11       42.41     10.87 o 
 -10  10   1        0.46        0.94      8.11 o 
  -9  10   1       51.92       46.60     10.62 o 
  -8  10   1        0.19       -5.50      7.16 o 
  -7  10   1        3.60        0.15      4.90 o 
  -6  10   1       18.41       18.17      5.40 o 
  -5  10   1       35.68       30.54      5.93 o 
  -4  10   1       21.01       19.97      6.60 o 
  -3  10   1        0.33       -1.54      3.37 o 
  -2  10   1        8.51        7.26      3.41 o 
  -1  10   1       45.27       42.68      4.71 o 
   0  10   1        5.34        3.69      4.12 o 
   1  10   1        9.98       11.72      4.10 o 
   2  10   1       26.20       32.39      4.90 o 
   3  10   1      105.75      100.44      7.03 o 
   4  10   1        2.92        3.38      7.38 o 
   5  10   1        1.98        1.59      6.06 o 
   6  10   1       12.91        6.00      5.84 o 
   7  10   1        2.41        0.81      6.11 o 
   8  10   1       22.46       20.86      8.39 o 
   9  10   1        4.46       19.37      9.49 o 
  10  10   1        0.15        4.83      7.53 o 
  11  10   1        0.61       -9.00      9.35 o 
  12  10   1       47.45       43.47     11.88 o 
  13  10   1        1.51        0.80      9.78 o 
  14  10   1       17.88       14.01      9.00 o 
  15  10   1        9.37        2.88      8.70 o 
  16  10   1        0.05        4.87     10.68 o 
 -15  11   1        0.39       -1.20      9.29 o 
 -14  11   1        0.22        1.36      8.79 o 
 -13  11   1       37.32       28.85     13.72 o 
 -12  11   1       54.07       54.77     12.02 o 
 -11  11   1        0.08        5.86      7.82 o 
 -10  11   1       26.69       25.63     10.45 o 
  -9  11   1        0.01        3.39      8.63 o 
  -8  11   1       18.68        8.21      7.62 o 
  -7  11   1        1.82       -3.96      5.78 o 
  -6  11   1       81.11       79.86      9.92 o 
  -5  11   1        9.96       16.38      5.72 o 
  -4  11   1        3.82        5.06      5.11 o 
  -3  11   1        2.18       -1.85      3.13 o 
  -2  11   1       13.00       18.02      4.58 o 
  -1  11   1      109.61      105.32      6.26 o 
   0  11   1      190.00      188.87     15.51 o 
   1  11   1        2.62        3.05      4.12 o 
   2  11   1       15.09       21.04      4.96 o 
   3  11   1        1.17       -1.45      5.27 o 
   4  11   1        0.36       -0.53      5.50 o 
   5  11   1       12.76       16.15      7.45 o 
   6  11   1        9.89        9.25      5.99 o 
   7  11   1       13.38       19.04      8.03 o 
   8  11   1        7.28       17.31      9.10 o 
   9  11   1        0.24       -1.14      7.21 o 
  10  11   1       16.28       28.48     10.49 o 
  11  11   1       10.35        8.63      8.60 o 
  12  11   1        2.88       11.80     10.35 o 
  13  11   1       27.57       32.19     13.26 o 
  14  11   1        4.48       13.63     11.28 o 
  15  11   1        4.91       -1.12      9.75 o 
 -14  12   1        1.28        2.53     10.59 o 
 -13  12   1        1.80       12.51      9.87 o 
 -12  12   1       15.86       24.17     17.84 o 
 -11  12   1        0.04        2.95     10.59 o 
 -10  12   1        2.40        1.31      8.82 o 
  -9  12   1        0.39       -3.70      7.14 o 
  -8  12   1        6.87        7.79     15.38 o 
  -7  12   1        2.08        0.34      6.86 o 
  -6  12   1        6.90       10.64      5.69 o 
  -5  12   1        2.62        2.23      5.41 o 
  -4  12   1        0.39       -5.75      5.75 o 
  -3  12   1        0.38        0.02      4.32 o 
  -2  12   1        4.94        3.35      4.28 o 
  -1  12   1      121.97      110.62      7.81 o 
   0  12   1      452.74      466.03     18.66 o 
   1  12   1      323.09      357.21     13.29 o 
   2  12   1        0.03       -2.30      9.12 o 
   3  12   1        0.07       -4.00      4.91 o 
   4  12   1        0.28       -2.08      5.82 o 
   5  12   1        2.38        2.12      7.60 o 
   6  12   1        3.40        4.62      6.94 o 
   7  12   1        2.02       -0.32      8.07 o 
   8  12   1       23.44       21.92      9.17 o 
   9  12   1        8.48        5.76      8.12 o 
  10  12   1        8.25       14.26      9.07 o 
  11  12   1        1.18       11.10     10.35 o 
  12  12   1       65.48       76.58     13.90 o 
  13  12   1      203.23      230.76     22.22 o 
  14  12   1        1.31       -4.68      9.41 o 
 -13  13   1       14.25       17.72     13.31 o 
 -12  13   1       47.37       40.82     13.31 o 
 -11  13   1        0.73        0.20      8.33 o 
 -10  13   1       11.92       16.99      9.36 o 
  -9  13   1       91.05       71.05     13.32 o 
  -8  13   1       12.50       15.07     10.22 o 
  -7  13   1        4.46        0.64      6.24 o 
  -6  13   1       25.64       33.59      8.26 o 
  -5  13   1       14.16        6.53      5.36 o 
  -4  13   1        5.50        5.49      4.71 o 
  -3  13   1       28.84       31.20      6.72 o 
  -2  13   1        0.01       -4.98      4.98 o 
  -1  13   1       17.07       18.70      6.09 o 
   0  13   1       56.31       56.27      8.00 o 
   1  13   1        0.30       -0.98      6.12 o 
   2  13   1       99.09       82.82      9.79 o 
   3  13   1      142.49      151.48     12.28 o 
   4  13   1        0.33        7.05      5.94 o 
   5  13   1        2.79       63.66     58.51 o 
   6  13   1        0.13       -6.61      7.79 o 
   7  13   1        1.56        0.83      7.82 o 
   8  13   1        0.13        3.12      9.44 o 
   9  13   1       12.95       33.12     13.49 o 
  10  13   1       16.18        6.21     11.95 o 
  11  13   1      103.13      106.46     17.20 o 
  12  13   1        8.55       17.10     13.77 o 
  13  13   1       28.98       25.10     12.17 o 
 -12  14   1        0.27        1.28     10.77 o 
 -11  14   1       57.42       54.02     13.43 o 
 -10  14   1        0.71       -1.97      9.38 o 
  -9  14   1       41.57       25.72     10.69 o 
  -8  14   1        0.07       13.26     16.62 o 
  -7  14   1        0.68        1.04      6.94 o 
  -6  14   1        0.98       -4.65      7.05 o 
  -5  14   1        0.82        1.62      7.79 o 
  -4  14   1       40.95       51.19      8.50 o 
  -3  14   1       39.33       48.86      8.76 o 
  -2  14   1       15.53       16.25      6.02 o 
  -1  14   1        1.88        3.18      6.26 o 
   0  14   1       48.23       58.70     10.62 o 
   1  14   1       35.34       25.30      9.28 o 
   2  14   1       13.74       29.37     13.02 o 
   3  14   1       47.45       46.11      8.90 o 
   4  14   1        0.96        5.51      8.24 o 
   5  14   1        0.00       -0.53      7.44 o 
   6  14   1        9.29        4.19      9.31 o 
   7  14   1        4.92       -4.10     13.95 o 
   8  14   1       32.18       32.71     12.31 o 
   9  14   1       18.01       30.37     11.98 o 
  10  14   1       40.02       35.73     12.18 o 
  11  14   1        9.71       15.37     11.52 o 
  12  14   1        2.38       27.26     15.56 o 
 -11  15   1        6.56       11.20     10.68 o 
 -10  15   1        0.90       -1.62      9.20 o 
  -9  15   1        0.91       10.95     11.21 o 
  -8  15   1        2.78        9.88     12.10 o 
  -7  15   1        2.03        0.98      8.67 o 
  -6  15   1       19.91       11.46      7.65 o 
  -5  15   1       68.70       69.98     10.33 o 
  -4  15   1        0.14        2.70      8.47 o 
  -3  15   1       61.95       66.00      9.15 o 
  -2  15   1        9.19        7.64      6.30 o 
  -1  15   1        0.01        5.38      9.05 o 
   0  15   1       22.20       17.80      7.25 o 
   1  15   1       15.71       19.84     10.94 o 
   2  15   1        0.44        1.71      8.75 o 
   3  15   1        0.01        5.95     10.14 o 
   4  15   1        2.39       -4.60      8.90 o 
   5  15   1       23.27       37.57     12.26 o 
   6  15   1        9.94       16.04     11.58 o 
   7  15   1       17.22        6.60     10.25 o 
   8  15   1        2.99        7.24     12.46 o 
   9  15   1       24.88       16.03     11.81 o 
  10  15   1        0.01        3.68     10.25 o 
  -9  16   1        0.25       -2.88     11.46 o 
  -8  16   1        6.99        6.69     12.56 o 
  -7  16   1       19.37       30.85     12.36 o 
  -6  16   1        2.64       11.69      7.66 o 
  -5  16   1        0.16       -1.49     10.36 o 
  -4  16   1       21.08       21.98      9.81 o 
  -3  16   1       20.20       18.83      8.54 o 
  -2  16   1        0.35        7.86      7.36 o 
  -1  16   1        8.15        4.53      6.97 o 
   0  16   1       21.13       21.71     11.53 o 
   1  16   1        9.92       18.20     11.56 o 
   2  16   1        8.81       24.00     15.18 o 
   3  16   1        3.83       25.43     18.87 o 
   4  16   1        0.03        4.72     13.74 o 
   5  16   1       16.68       20.45     12.41 o 
   6  16   1       32.24       29.91     11.89 o 
   7  16   1       13.79       12.31     11.30 o 
   8  16   1       56.94       50.75     22.87 o 
  -6  17   1        0.18        6.12     10.59 o 
  -5  17   1        6.89        9.21      9.80 o 
  -4  17   1        0.01       10.34      9.89 o 
  -3  17   1        0.08        1.61      9.31 o 
  -2  17   1       21.68        9.23     19.38 o 
  -1  17   1        2.37       26.42     37.53 o 
   0  17   1        5.81       24.64     26.56 o 
   1  17   1        0.94       11.07     14.77 o 
   2  17   1        5.08        2.26     12.92 o 
   3  17   1       18.97       27.28     20.10 o 
   4  17   1        4.24      -10.05     18.87 o 
   5  17   1        0.28       -6.98     13.33 o 
   6  17   1        0.39       -1.85     13.53 o 
  -2  18   1       16.23       14.56     13.12 o 
  -1  18   1        1.04        3.69     13.33 o 
   1  18   1        3.04       18.66     19.90 o 
 -19   0   2      249.12      356.67     44.30 o 
 -18   0   2       91.70       93.32     25.23 o 
 -17   0   2      123.34      168.18     31.59 o 
 -16   0   2        0.69       -3.90     18.87 o 
 -15   0   2      131.71      133.52     26.87 o 
 -14   0   2       25.68      565.46     43.68 o 
 -13   0   2      206.65      208.01    108.09 o 
 -12   0   2        3.47       20.84      7.14 o 
 -11   0   2       32.66       30.30      7.01 o 
 -10   0   2      180.76      214.73     13.45 o 
  -9   0   2      382.90      407.79     27.69 o 
  -8   0   2      530.38      602.08     26.35 o 
  -7   0   2    10667.76    10875.83     64.51 o 
  -6   0   2     3436.81     4158.15    117.15 o 
  -5   0   2      447.39      315.91    218.23 o 
  -4   0   2      869.33      855.11     42.34 o 
  -3   0   2      982.36     1041.56     75.48 o 
  -1   0   2     2728.79     1279.42     36.72 o 
   0   0   2     3428.95     2988.93     53.94 o 
   1   0   2     3191.95     2805.78     44.92 o 
   2   0   2      658.89      163.47     11.90 o 
   3   0   2      537.86      277.92    206.13 o 
   4   0   2      810.13      813.07     61.74 o 
   5   0   2     5587.42     5445.61     48.75 o 
   6   0   2     7277.36     9048.22     86.97 o 
   7   0   2      793.04      842.24     20.56 o 
   8   0   2      515.11      482.44     32.41 o 
   9   0   2      333.36      329.68     18.56 o 
  10   0   2        0.07       25.74      6.80 o 
  11   0   2       29.73       41.02     13.74 o 
  12   0   2      333.82      368.15     28.51 o 
  13   0   2      945.97      708.42     38.97 o 
  14   0   2        4.45       75.27     15.79 o 
  15   0   2        1.71        7.38     13.95 o 
  16   0   2       49.26      109.53     20.30 o 
  17   0   2        1.38       48.40     14.77 o 
  18   0   2       20.20      161.00     25.23 o 
 -19   1   2       36.01      140.29     31.17 o 
 -18   1   2       26.83       21.70     12.89 o 
 -17   1   2        3.31        4.87     11.68 o 
 -16   1   2       68.67      111.56     19.79 o 
 -15   1   2       18.63       11.30     10.02 o 
 -14   1   2      104.24      120.43     12.46 o 
 -13   1   2        6.22        0.95      5.93 o 
 -12   1   2      288.94      325.11     21.17 o 
 -11   1   2       10.15       12.25      4.84 o 
 -10   1   2      379.94      379.09     11.82 o 
  -9   1   2      141.94      132.77      7.37 o 
  -8   1   2      141.74      146.94      7.39 o 
  -7   1   2      623.38      759.63     12.90 o 
  -6   1   2      217.57      205.62      5.50 o 
  -5   1   2      622.13      610.47     13.97 o 
  -4   1   2      869.86      225.02    154.80 o 
  -3   1   2     1430.64     1349.78     43.62 o 
  -2   1   2      882.90      652.55     23.96 o 
  -1   1   2     1285.31        3.07      9.03 o 
   0   1   2     2372.25     2361.42    280.47 o 
   1   1   2      822.67      597.85    116.55 o 
   2   1   2      797.07      390.27    280.79 o 
   3   1   2     1607.18     1699.99     67.80 o 
   4   1   2      389.59      229.64     67.05 o 
   5   1   2      120.26      105.80     25.67 o 
   6   1   2      834.38      941.92     28.30 o 
   7   1   2      235.69      224.58      7.87 o 
   8   1   2      153.40      138.52      8.48 o 
   9   1   2      441.46      434.74     11.93 o 
  10   1   2        9.09       11.74      6.74 o 
  11   1   2      105.94      261.25     12.83 o 
  12   1   2        0.01        1.52      7.00 o 
  13   1   2       47.16       96.25     11.59 o 
  14   1   2        5.10       10.66      7.61 o 
  15   1   2       58.73       86.43     13.95 o 
  16   1   2        1.32       -2.86      9.33 o 
  17   1   2        0.05       -3.69     13.74 o 
  18   1   2      111.79      130.41     15.01 o 
 -19   2   2        1.02       32.20     21.95 o 
 -18   2   2        3.09       20.33     16.00 o 
 -17   2   2       20.98       27.39     13.05 o 
 -16   2   2       20.61       38.18     20.10 o 
 -15   2   2        1.22       18.54      6.63 o 
 -14   2   2       86.99       68.58      9.26 o 
 -13   2   2        0.90       54.89     11.34 o 
 -12   2   2        6.10       16.67      6.78 o 
 -11   2   2      175.93      258.66     19.96 o 
 -10   2   2       71.38       86.93      6.46 o 
  -9   2   2       54.39       48.14      5.08 o 
  -8   2   2       99.75      102.69      5.46 o 
  -7   2   2      203.02      244.19     18.45 o 
  -6   2   2      198.88      178.79      6.05 o 
  -5   2   2      553.55      538.52     10.19 o 
  -4   2   2       86.34       88.37      4.33 o 
  -3   2   2      400.13      266.63     31.09 o 
  -2   2   2     1286.23     1201.67     21.08 o 
  -1   2   2       71.23       30.94     11.48 o 
   0   2   2      116.65      107.35      6.83 o 
   1   2   2      940.23      434.26     52.37 o 
   2   2   2      419.94      285.43     34.87 o 
   3   2   2       48.83        9.12      8.24 o 
   4   2   2      437.61      336.63     49.95 o 
   5   2   2      150.57      154.30     32.03 o 
   6   2   2      362.49      407.64     16.55 o 
   7   2   2      123.53      129.60      6.02 o 
   8   2   2       29.45       30.21      5.79 o 
   9   2   2      131.87      111.99      8.68 o 
  10   2   2      177.32      250.82     12.34 o 
  11   2   2        6.70        2.76      5.69 o 
  12   2   2       26.70       17.48      6.46 o 
  13   2   2       14.05       58.95     11.39 o 
  14   2   2       41.64       28.65     10.15 o 
  15   2   2        9.12       20.58      8.96 o 
  16   2   2        3.11       12.09      8.17 o 
  17   2   2       12.15       -0.58      8.22 o 
  18   2   2        3.03       19.31     11.01 o 
 -19   3   2       13.37       49.23     20.30 o 
 -18   3   2        3.50       35.07     22.36 o 
 -17   3   2        5.07       27.33     14.00 o 
 -16   3   2        5.83       13.28      7.96 o 
 -15   3   2        0.93       12.79      7.43 o 
 -14   3   2        4.48       12.74      7.34 o 
 -13   3   2       21.26       16.03      6.61 o 
 -12   3   2        4.29       -6.10      6.46 o 
 -11   3   2        0.07        2.00      6.93 o 
 -10   3   2       43.94       38.14      8.66 o 
  -9   3   2       42.44       50.17     11.44 o 
  -8   3   2      216.89      233.88     19.01 o 
  -7   3   2      652.26      681.97     13.60 o 
  -6   3   2      320.72      332.69     50.62 o 
  -5   3   2      164.64      163.43      9.09 o 
  -4   3   2      125.61      104.22     33.96 o 
  -3   3   2      453.32      461.61     21.33 o 
  -2   3   2      117.66      166.67     25.12 o 
  -1   3   2       32.67       61.79     22.84 o 
   0   3   2       48.67       35.73      4.56 o 
   1   3   2      205.34      216.46     10.95 o 
   2   3   2      404.30      292.17     50.83 o 
   3   3   2      213.47      209.00     24.82 o 
   4   3   2      117.35      112.63     22.87 o 
   5   3   2      508.09      506.09     29.64 o 
   6   3   2      613.06      594.08     76.11 o 
   7   3   2      336.41      352.61     22.88 o 
   8   3   2       46.66       45.60      8.45 o 
   9   3   2       31.50       30.32      7.15 o 
  10   3   2        0.04       -1.26      5.76 o 
  11   3   2        0.03       -5.05      6.50 o 
  12   3   2        9.34       16.83     10.73 o 
  13   3   2       18.98       21.37      6.55 o 
  14   3   2       28.77       26.23      9.01 o 
  15   3   2        4.78        4.41      6.82 o 
  16   3   2        1.77       -0.35      6.60 o 
  17   3   2       16.70       19.31      9.45 o 
  18   3   2       39.26       34.25     13.12 o 
 -19   4   2       90.51       93.32     27.08 o 
 -18   4   2       28.13       37.74     21.74 o 
 -17   4   2       49.81       63.01     13.46 o 
 -16   4   2        2.61        4.38      7.05 o 
 -15   4   2       42.00       41.16     13.67 o 
 -14   4   2       50.40      268.76     20.76 o 
 -13   4   2       40.97       74.17     10.66 o 
 -12   4   2        3.35        4.39      6.78 o 
 -11   4   2       52.02       64.74      9.26 o 
 -10   4   2        5.26        8.56      5.53 o 
  -9   4   2       87.87       84.05      7.11 o 
  -8   4   2       51.92       50.15      6.26 o 
  -7   4   2     3271.67     3407.89     54.28 o 
  -6   4   2     1226.30     1358.02     75.41 o 
  -5   4   2      184.10      145.02     26.91 o 
  -4   4   2      161.76      163.14      9.65 o 
  -3   4   2       45.69       50.77      5.87 o 
  -2   4   2      785.27      812.92    151.83 o 
  -1   4   2      661.65      771.46     13.27 o 
   0   4   2      847.97      787.37     71.70 o 
   1   4   2     1019.20     1125.48     62.68 o 
   2   4   2       29.96       28.03     10.41 o 
   3   4   2      101.39       84.82     42.05 o 
   4   4   2      231.95      223.86     12.69 o 
   5   4   2     1610.26     1733.08    142.03 o 
   6   4   2     2591.89     2948.94     58.45 o 
   7   4   2       74.19       70.42      7.03 o 
   8   4   2       66.08       68.44     12.15 o 
   9   4   2        2.86        4.31      5.70 o 
  10   4   2       89.69       87.82      8.85 o 
  11   4   2        2.47        3.97      5.85 o 
  12   4   2       80.30       94.04      9.66 o 
  13   4   2      432.10      390.30     18.32 o 
  14   4   2        0.07       20.30     14.97 o 
  15   4   2        1.55        1.74      7.98 o 
  16   4   2       13.07       33.32     10.04 o 
  17   4   2        1.07        7.17      7.29 o 
  18   4   2       12.67       37.53     17.03 o 
 -18   5   2       47.70       63.17     20.30 o 
 -17   5   2        0.53        3.39      8.32 o 
 -16   5   2      173.73      189.49     18.90 o 
 -15   5   2      102.03      139.08     14.51 o 
 -14   5   2       43.03       39.29      8.83 o 
 -13   5   2       45.82       45.11     17.21 o 
 -12   5   2      514.23      483.96     60.40 o 
 -11   5   2       39.66       30.76      7.57 o 
 -10   5   2       98.47      210.00     89.43 o 
  -9   5   2       40.45       45.05      7.00 o 
  -8   5   2       68.12       54.39      6.04 o 
  -7   5   2       86.02      113.23      7.90 o 
  -6   5   2      452.52      454.68     23.15 o 
  -5   5   2      381.84      371.18     12.21 o 
  -4   5   2      601.93      637.21     15.17 o 
  -3   5   2       25.28       32.22      3.15 o 
  -2   5   2       28.67       26.78      3.91 o 
  -1   5   2     2042.17     2499.77    790.31 o 
   0   5   2     3773.20     4190.71     33.09 o 
   1   5   2       30.00       28.07      4.65 o 
   2   5   2       33.67       39.25      4.10 o 
   3   5   2      822.27      763.22     60.81 o 
   4   5   2      221.59      294.02     35.38 o 
   5   5   2      460.13      392.40     71.68 o 
   6   5   2      151.02      141.34     11.07 o 
   7   5   2       42.16       44.91      7.98 o 
   8   5   2       24.81       14.43      7.12 o 
   9   5   2       82.44       91.11      9.54 o 
  10   5   2       21.94       19.89     10.20 o 
  11   5   2      369.74      381.28     17.54 o 
  12   5   2       67.19       58.07      8.67 o 
  13   5   2        0.02       26.43      8.01 o 
  14   5   2       72.18      121.60     11.53 o 
  15   5   2       43.19      152.76     21.74 o 
  16   5   2        8.95       13.53     11.07 o 
  17   5   2        8.51       35.48     16.00 o 
 -18   6   2       13.31       33.91     13.64 o 
 -17   6   2       46.01       50.95     15.48 o 
 -16   6   2       44.45       48.17     14.15 o 
 -15   6   2        2.67       82.47     13.75 o 
 -14   6   2      343.29      331.98     28.49 o 
 -13   6   2      116.70      128.74     13.01 o 
 -12   6   2       38.17       36.36      8.49 o 
 -11   6   2      620.99      572.16     22.16 o 
 -10   6   2       75.86       68.02     12.87 o 
  -9   6   2      185.16      183.78     11.07 o 
  -8   6   2      175.27      146.77      9.82 o 
  -7   6   2      407.05      443.08     14.38 o 
  -6   6   2      260.07      261.17     10.86 o 
  -5   6   2      723.25      726.46     39.91 o 
  -4   6   2       19.81       16.74      4.32 o 
  -3   6   2      714.25      639.92     83.95 o 
  -2   6   2     1979.63     1814.63     85.02 o 
  -1   6   2      167.54      157.94     37.57 o 
   0   6   2      293.64      286.35     18.83 o 
   1   6   2     1631.60     1693.52    190.97 o 
   2   6   2      973.52     1085.15     47.96 o 
   3   6   2       13.27       16.03      4.59 o 
   4   6   2      719.70      852.28     26.16 o 
   5   6   2      167.52      221.18     13.34 o 
   6   6   2      634.81      618.09     67.38 o 
   7   6   2      124.34      138.73     12.39 o 
   8   6   2      137.02      188.35     14.78 o 
   9   6   2      135.85      116.51     13.64 o 
  10   6   2      502.87      532.81     19.63 o 
  11   6   2       20.81       10.62      6.35 o 
  12   6   2      190.36      184.71     12.66 o 
  13   6   2      222.00      237.02     21.53 o 
  14   6   2      134.42      135.75     12.92 o 
  15   6   2       29.33       60.10     12.47 o 
  16   6   2        6.80       25.64     13.74 o 
  17   6   2       35.54       50.66     18.87 o 
 -18   7   2       32.30       36.14     14.85 o 
 -17   7   2        0.04        3.85      9.79 o 
 -16   7   2       15.84       14.57     10.40 o 
 -15   7   2       34.65       30.32     22.66 o 
 -14   7   2       96.29       97.07     14.32 o 
 -13   7   2      211.34      220.42     22.22 o 
 -12   7   2       68.17       79.46     11.22 o 
 -11   7   2       45.50       44.40      8.35 o 
 -10   7   2      220.70      235.42     14.09 o 
  -9   7   2       15.67       13.18      5.41 o 
  -8   7   2      168.94      165.17     13.14 o 
  -7   7   2       99.06       98.25      7.93 o 
  -6   7   2      345.75      279.97     35.23 o 
  -5   7   2       54.55       64.35      9.40 o 
  -4   7   2       50.75       52.59      6.32 o 
  -3   7   2      735.25      690.29     15.22 o 
  -2   7   2      775.95      757.99     13.23 o 
  -1   7   2      550.75      567.96     25.65 o 
   0   7   2      518.25      571.08     23.01 o 
   1   7   2      576.62      498.09     84.96 o 
   2   7   2      421.13      477.20     87.52 o 
   3   7   2       57.53       68.93      4.97 o 
   4   7   2      100.40      118.88     12.26 o 
   5   7   2      378.76      369.26     37.53 o 
   6   7   2       53.97       78.58     23.28 o 
   7   7   2      140.63      157.72     16.92 o 
   8   7   2       28.47       28.65      8.06 o 
   9   7   2      372.68      361.69     16.76 o 
  10   7   2       71.73      129.12     43.53 o 
  11   7   2       37.13       57.92      9.99 o 
  12   7   2      115.33      128.84     16.35 o 
  13   7   2       68.49       67.16      9.30 o 
  14   7   2       29.21       52.39     21.02 o 
  15   7   2        3.13       12.39      9.26 o 
  16   7   2        1.68        2.93      8.02 o 
  17   7   2       14.89       54.35     19.28 o 
 -17   8   2        0.27       -1.93      8.52 o 
 -16   8   2       17.71        7.62     10.36 o 
 -15   8   2        0.31       11.90      9.14 o 
 -14   8   2       65.90       59.32     12.82 o 
 -13   8   2       19.46        9.47     10.36 o 
 -12   8   2       16.60       21.76     12.07 o 
 -11   8   2      145.91      159.33     13.56 o 
 -10   8   2      107.03      113.68      9.18 o 
  -9   8   2        5.47        3.91      4.77 o 
  -8   8   2       15.84        9.74      4.89 o 
  -7   8   2       16.22       21.93      5.59 o 
  -6   8   2       65.74       62.60      7.38 o 
  -5   8   2        4.77        1.42      4.02 o 
  -4   8   2       14.62        8.04      4.66 o 
  -3   8   2      135.27      118.76      7.86 o 
  -2   8   2      702.27      660.74     18.57 o 
  -1   8   2       38.69       35.93      5.56 o 
   0   8   2       69.26       74.23      5.71 o 
   1   8   2      393.36      437.83     63.13 o 
   2   8   2       76.48       66.72     12.88 o 
   3   8   2        7.93       13.90      5.95 o 
   4   8   2        2.91       -1.01      5.36 o 
   5   8   2       36.20       42.95     12.21 o 
   6   8   2       28.91       42.09      9.30 o 
   7   8   2       25.51       23.39      9.35 o 
   8   8   2        5.99       -1.41      6.90 o 
   9   8   2      186.34      184.78     15.48 o 
  10   8   2      241.28      258.56     15.14 o 
  11   8   2       26.84       19.99      7.36 o 
  12   8   2       15.69       20.35      7.50 o 
  13   8   2       43.95       41.46     11.28 o 
  14   8   2        0.53       10.91      9.86 o 
  15   8   2        0.80        7.28      8.49 o 
  16   8   2        1.37       -8.02      8.02 o 
 -17   9   2        0.00        5.82     14.15 o 
 -16   9   2       34.69        7.22     10.73 o 
 -15   9   2       58.22       39.96     12.76 o 
 -14   9   2        6.64       12.42     10.05 o 
 -13   9   2       51.52       47.54     12.17 o 
 -12   9   2       56.55       32.38     23.79 o 
 -11   9   2       13.48        8.89      6.98 o 
 -10   9   2       22.66       20.32      5.68 o 
  -9   9   2       20.50       19.86      6.32 o 
  -8   9   2      106.30      105.19     17.29 o 
  -7   9   2       30.31       23.52      5.82 o 
  -6   9   2       59.91       46.51     10.27 o 
  -5   9   2        0.85       -1.26      4.61 o 
  -4   9   2       80.14       81.24      7.45 o 
  -3   9   2      149.84      139.58      8.91 o 
  -2   9   2        1.92        0.79      4.56 o 
  -1   9   2      656.07      625.32     51.22 o 
   0   9   2      758.63      801.55     23.31 o 
   1   9   2        3.02        3.87      3.86 o 
   2   9   2       84.93      111.51      9.44 o 
   3   9   2       86.53       79.21     10.40 o 
   4   9   2        0.61        1.31      5.94 o 
   5   9   2       76.52       73.60      8.76 o 
   6   9   2       54.43       59.81      8.28 o 
   7   9   2      169.49      161.06     12.52 o 
   8   9   2       37.64       35.18      7.58 o 
   9   9   2       31.35       37.50      8.88 o 
  10   9   2        7.62       10.95      6.29 o 
  11   9   2       44.07       54.06      9.28 o 
  12   9   2       51.91       60.50     17.23 o 
  13   9   2        3.65        3.02      7.67 o 
  14   9   2       49.36       64.77     14.60 o 
  15   9   2       19.45       23.61     11.46 o 
  16   9   2        4.54       10.53     10.38 o 
 -16  10   2       12.08       23.56     12.11 o 
 -15  10   2       20.28       17.73     11.53 o 
 -14  10   2      164.51      137.26     17.23 o 
 -13  10   2      145.70      136.08     16.45 o 
 -12  10   2       48.26       39.33     12.80 o 
 -11  10   2      144.96      106.26     12.02 o 
 -10  10   2        7.69        2.15      5.26 o 
  -9  10   2       82.90       83.69     11.57 o 
  -8  10   2       89.92       83.29      8.74 o 
  -7  10   2      135.72      135.11     10.04 o 
  -6  10   2       69.20       75.82      7.88 o 
  -5  10   2       59.34       62.65      7.54 o 
  -4  10   2       22.30       19.29      5.35 o 
  -3  10   2      152.11      137.51     28.40 o 
  -2  10   2      222.34      228.52     33.57 o 
  -1  10   2      117.46      119.18     17.82 o 
   0  10   2      110.80      113.37     13.14 o 
   1  10   2      248.20      209.88     53.52 o 
   2  10   2      277.16      281.79     23.01 o 
   3  10   2       12.56       19.02      6.87 o 
   4  10   2      109.62       95.94      9.15 o 
   5  10   2       37.47       45.40      7.71 o 
   6  10   2      131.42      130.23     12.20 o 
   7  10   2       80.08       95.38     10.13 o 
   8  10   2      118.43      126.84     12.76 o 
   9  10   2       10.95        0.53      7.57 o 
  10  10   2       78.49      103.64     10.61 o 
  11  10   2       35.69       42.67     11.87 o 
  12  10   2      201.40      218.18     19.42 o 
  13  10   2      105.44      159.05     18.78 o 
  14  10   2       37.00       32.78     11.65 o 
  15  10   2       16.32       21.77     13.46 o 
 -15  11   2       51.07       47.59     12.32 o 
 -14  11   2       72.72       83.73     19.08 o 
 -13  11   2      143.22       83.25     14.18 o 
 -12  11   2       23.57       20.31     11.71 o 
 -11  11   2       43.78       45.48     11.66 o 
 -10  11   2      225.61      270.59     94.76 o 
  -9  11   2       46.77       43.15      7.53 o 
  -8  11   2       69.38       79.23      9.62 o 
  -7  11   2       27.29       26.96      6.71 o 
  -6  11   2       73.01       68.12      7.88 o 
  -5  11   2       15.53       15.37      6.39 o 
  -4  11   2      111.36      103.75     12.02 o 
  -3  11   2      724.77      714.67     25.37 o 
  -2  11   2      407.61      396.32     30.17 o 
  -1  11   2      377.71      359.25     18.76 o 
   0  11   2      327.28      265.43     50.71 o 
   1  11   2      419.19      427.97     27.25 o 
   2  11   2      395.19      513.89     68.38 o 
   3  11   2       96.20      112.16     10.45 o 
   4  11   2       24.02       21.66      6.87 o 
   5  11   2       84.34       91.57     19.50 o 
   6  11   2       46.62       46.62      8.31 o 
   7  11   2       70.56       72.73     11.63 o 
   8  11   2       82.34       88.96     11.08 o 
   9  11   2      384.08      391.63     19.84 o 
  10  11   2       58.04       70.70     17.95 o 
  11  11   2       12.97       17.43     12.03 o 
  12  11   2       77.53      118.59     18.56 o 
  13  11   2       62.46       77.10     13.66 o 
  14  11   2       34.50       49.63     20.61 o 
 -14  12   2       27.60       39.25     13.05 o 
 -13  12   2       31.04      204.63    134.96 o 
 -12  12   2        2.01        7.79     18.25 o 
 -11  12   2       95.14      110.67     27.38 o 
 -10  12   2       25.64       28.91      7.45 o 
  -9  12   2       22.12       23.21      7.02 o 
  -8  12   2        2.22        2.48      6.82 o 
  -7  12   2      129.96      132.22     10.44 o 
  -6  12   2       38.31       32.08      7.26 o 
  -5  12   2       59.37       58.17      8.56 o 
  -4  12   2      108.47       90.61      8.90 o 
  -3  12   2       18.58       20.15      6.18 o 
  -2  12   2      156.23      138.67     23.27 o 
  -1  12   2      137.52      142.89     13.19 o 
   0  12   2      179.59      184.24     16.74 o 
   1  12   2       88.89       63.12     11.62 o 
   2  12   2       10.49       10.45      8.84 o 
   3  12   2       59.02       45.12     16.00 o 
   4  12   2       33.01       40.49     10.76 o 
   5  12   2       60.70       70.26      9.66 o 
   6  12   2      142.76      212.09     47.91 o 
   7  12   2        2.13        1.63      6.60 o 
   8  12   2       40.85       36.44      8.80 o 
   9  12   2       46.58       55.90     12.80 o 
  10  12   2      115.62      124.42     17.25 o 
  11  12   2        1.57       -0.36      9.90 o 
  12  12   2       27.43       37.54     11.61 o 
  13  12   2       32.48       39.58     15.38 o 
 -13  13   2       21.91       20.02     11.00 o 
 -12  13   2       62.17       51.85     12.52 o 
 -11  13   2        1.04        3.50      8.15 o 
 -10  13   2       29.66       20.60     10.79 o 
  -9  13   2       35.10       27.62      9.37 o 
  -8  13   2       89.66       68.01     12.25 o 
  -7  13   2       21.02       26.12      7.98 o 
  -6  13   2        6.31        3.96      5.49 o 
  -5  13   2       78.67       89.72      9.98 o 
  -4  13   2        0.64        6.76      5.41 o 
  -3  13   2       71.68       66.26      8.45 o 
  -2  13   2        6.19        4.82      5.68 o 
  -1  13   2      300.58      266.54     17.44 o 
   0  13   2      164.83      194.17     53.73 o 
   1  13   2       11.37       11.28      9.86 o 
   2  13   2       51.92       52.75     12.51 o 
   3  13   2        1.15       -4.41      8.12 o 
   4  13   2       44.60       82.94     17.58 o 
   5  13   2        4.37        7.40      8.41 o 
   6  13   2       33.26       29.51      8.20 o 
   7  13   2      159.83      171.53     15.05 o 
   8  13   2       51.14       63.78     12.46 o 
   9  13   2       47.20       70.88     13.34 o 
  10  13   2        1.81        6.72     10.39 o 
  11  13   2      108.85      122.10     16.61 o 
  12  13   2       15.31       40.10     22.46 o 
 -12  14   2       18.54       22.66     12.12 o 
 -11  14   2       13.30       13.87      9.63 o 
 -10  14   2       14.01       16.65      9.78 o 
  -9  14   2        4.62        1.66      7.42 o 
  -8  14   2       16.78       11.64      7.13 o 
  -7  14   2       23.89       15.15      6.70 o 
  -6  14   2       73.87       70.03      8.77 o 
  -5  14   2       24.19       26.71      7.62 o 
  -4  14   2        3.12        8.43      5.43 o 
  -3  14   2       10.29       11.62      8.97 o 
  -2  14   2        9.26       10.59      7.56 o 
  -1  14   2       29.38        8.66      9.39 o 
   0  14   2       15.91       15.03     12.36 o 
   1  14   2       17.10       15.20     10.69 o 
   2  14   2       12.59       23.51      9.57 o 
   3  14   2        3.14       17.23      9.57 o 
   4  14   2       17.66       26.13      9.41 o 
   5  14   2       40.45       38.45     12.26 o 
   6  14   2       19.89       13.75      8.16 o 
   7  14   2       26.60       21.95     11.45 o 
   8  14   2        8.42       14.08      9.85 o 
   9  14   2       25.60       37.00     24.31 o 
  10  14   2       15.44       -0.36     12.20 o 
  11  14   2       11.59       14.67     12.44 o 
 -10  15   2       41.20       20.09     11.80 o 
  -9  15   2       15.94       12.68      8.19 o 
  -8  15   2       34.02       27.91     10.15 o 
  -7  15   2        9.99        1.82      9.14 o 
  -6  15   2       10.99       12.77      8.15 o 
  -5  15   2        0.96        1.19      6.29 o 
  -4  15   2       59.30       65.57     11.46 o 
  -3  15   2      118.01      118.31     13.65 o 
  -2  15   2       33.11       28.72     10.52 o 
  -1  15   2       82.26       67.31     34.97 o 
   0  15   2       93.56       72.12     13.94 o 
   1  15   2       56.25       50.18     12.10 o 
   2  15   2       69.36       80.20     16.10 o 
   3  15   2       39.12       36.54     10.85 o 
   4  15   2        1.77       -5.64      9.43 o 
   5  15   2       20.28       18.66     15.38 o 
   6  15   2       18.45       34.46     21.12 o 
   7  15   2       53.32       60.21     14.99 o 
   8  15   2       28.45       20.41     15.69 o 
   9  15   2       75.63       78.93     16.07 o 
  -8  16   2        0.63        2.16     12.64 o 
  -7  16   2       46.23       44.79     13.18 o 
  -6  16   2       17.52       30.29     10.60 o 
  -5  16   2       32.77       27.56     11.19 o 
  -4  16   2       81.43       75.62     12.52 o 
  -3  16   2        4.20       14.71     11.69 o 
  -2  16   2       16.45       23.50     12.72 o 
  -1  16   2       35.14       33.14     18.35 o 
   0  16   2       46.43       40.67     12.25 o 
   1  16   2       10.90        1.66      9.31 o 
   2  16   2        7.71       25.78     16.62 o 
   3  16   2       44.80       60.62     14.54 o 
   4  16   2       21.78       38.56     18.25 o 
   5  16   2       16.59       18.87     20.71 o 
   6  16   2       71.44      111.16     25.23 o 
   7  16   2        0.67       -2.05     14.36 o 
  -5  17   2       55.77       62.70     15.90 o 
  -4  17   2        5.86        4.01     13.05 o 
  -3  17   2       30.29       36.75     11.25 o 
  -2  17   2        3.83        8.01     11.78 o 
  -1  17   2       30.55       23.39     12.94 o 
   0  17   2       16.79       14.85      9.95 o 
   1  17   2        4.97       10.83      9.16 o 
   2  17   2       28.11       27.09     12.09 o 
   3  17   2        8.95       -0.82     21.33 o 
   4  17   2       31.00       36.92     19.28 o 
 -19   1   3        1.86        2.18     18.56 o 
 -18   1   3        1.76       14.11     18.58 o 
 -17   1   3        1.32       13.17     14.19 o 
 -16   1   3       54.59       60.46     17.84 o 
 -15   1   3       12.28       10.94     15.06 o 
 -14   1   3       56.43       54.69     14.55 o 
 -13   1   3        1.14        0.42     14.67 o 
 -12   1   3      147.63      162.56     18.98 o 
 -11   1   3        6.85        0.89      6.76 o 
 -10   1   3       15.53       14.91      6.57 o 
  -9   1   3       68.19       67.54      9.51 o 
  -8   1   3        1.47        2.89      3.74 o 
  -7   1   3        4.90        1.94      2.68 o 
  -6   1   3       72.81       68.34      4.80 o 
  -5   1   3      250.87      220.55     10.58 o 
  -4   1   3      480.49      484.02     26.08 o 
  -3   1   3       55.91       49.38      6.97 o 
  -2   1   3      118.56       97.00      8.01 o 
  -1   1   3       94.02       77.90      9.40 o 
   0   1   3     1969.93     2117.25    229.51 o 
   1   1   3      299.86      282.92     11.59 o 
   2   1   3        8.20        3.00      6.74 o 
   3   1   3        0.51       -1.17      4.10 o 
   4   1   3       23.34       21.96      4.47 o 
   5   1   3      375.60      363.43     18.71 o 
   6   1   3        4.28        7.64      3.50 o 
   7   1   3        2.57        1.27      4.33 o 
   8   1   3      211.90      206.32     11.00 o 
   9   1   3        0.06       10.66     13.33 o 
  10   1   3        3.49        5.72      7.08 o 
  11   1   3      173.79      131.54     13.68 o 
  12   1   3      199.99      134.28     15.22 o 
  13   1   3       24.76       25.57      9.11 o 
  14   1   3       14.30        4.43      9.71 o 
  15   1   3        0.59        0.41      7.38 o 
  16   1   3       31.24       29.14     10.55 o 
  17   1   3       35.54       30.20      9.93 o 
 -18   2   3       50.11       69.00     17.98 o 
 -17   2   3       55.94       60.09     16.99 o 
 -16   2   3       37.93       50.25     14.63 o 
 -15   2   3       41.14       27.09     12.00 o 
 -14   2   3        1.29        7.61     12.17 o 
 -13   2   3      154.90      146.08     20.23 o 
 -12   2   3       38.94       47.69     13.02 o 
 -11   2   3      503.61      464.13     25.67 o 
 -10   2   3        0.32       -2.49      4.86 o 
  -9   2   3      588.13      575.45     15.73 o 
  -8   2   3       81.03       69.55      6.24 o 
  -7   2   3       44.92       40.75      7.31 o 
  -6   2   3       52.32       38.56      3.99 o 
  -5   2   3      901.06     1052.17     45.56 o 
  -4   2   3       21.83       22.44      4.71 o 
  -3   2   3       14.20       14.42      5.28 o 
  -2   2   3       11.41        7.34      7.00 o 
  -1   2   3     1479.23     1579.83     73.66 o 
   0   2   3       40.63       43.97      7.57 o 
   1   2   3     1479.99     1828.79     54.07 o 
   2   2   3      449.00      488.27     23.96 o 
   3   2   3       76.53       90.50      7.33 o 
   4   2   3      283.82      283.26     26.26 o 
   5   2   3        1.26        4.36      4.33 o 
   6   2   3      755.43      764.58     54.33 o 
   7   2   3       32.38       28.73      6.05 o 
   8   2   3       68.25       75.99      8.49 o 
   9   2   3       75.28       62.85      7.38 o 
  10   2   3        5.12       11.19     13.23 o 
  11   2   3       83.31       55.66     10.88 o 
  12   2   3      180.70      134.27     14.09 o 
  13   2   3        3.60       -0.25      8.35 o 
  14   2   3       66.08       51.75     11.71 o 
  15   2   3       56.18       48.25     11.97 o 
  16   2   3       11.30       25.90     27.08 o 
  17   2   3       12.51        9.81     10.69 o 
 -18   3   3       17.43       25.60     16.74 o 
 -17   3   3       19.04       30.99     20.51 o 
 -16   3   3       73.28       70.65     16.12 o 
 -15   3   3       25.39       22.77     14.50 o 
 -14   3   3      183.45      124.96     44.12 o 
 -13   3   3       20.55       50.75     14.48 o 
 -12   3   3      140.89      131.16     12.09 o 
 -11   3   3        0.17       -1.31      6.45 o 
 -10   3   3      222.87      201.00     10.90 o 
  -9   3   3       91.97       83.10      7.79 o 
  -8   3   3        1.98       -1.56      4.14 o 
  -7   3   3       88.06       95.98      8.20 o 
  -6   3   3      794.50      764.31     18.03 o 
  -5   3   3       14.58       16.44      3.65 o 
  -4   3   3       50.48       41.58      6.47 o 
  -3   3   3      301.39      287.56      9.49 o 
  -2   3   3      449.83      473.10     18.43 o 
  -1   3   3        0.44        3.25      4.00 o 
   0   3   3     1568.57     1626.19     28.29 o 
   1   3   3      371.91      361.85     25.44 o 
   2   3   3       63.75       59.21      8.04 o 
   3   3   3      110.36      110.05      7.21 o 
   4   3   3        0.71       -3.00      3.26 o 
   5   3   3       99.69       94.52     12.20 o 
   6   3   3       41.28       46.36      6.55 o 
   7   3   3       47.21       48.13      6.82 o 
   8   3   3       35.63       33.48      6.94 o 
   9   3   3      203.35      170.69     11.96 o 
  10   3   3       13.87       16.84      6.48 o 
  11   3   3       81.44       88.01     12.12 o 
  12   3   3      101.35       81.59     12.47 o 
  13   3   3       84.40       77.04     12.31 o 
  14   3   3       23.56       21.28      9.56 o 
  15   3   3       17.76       15.18      8.80 o 
  16   3   3       10.05        4.64      8.90 o 
  17   3   3       29.28       24.13     10.25 o 
 -18   4   3        6.20       12.25     15.88 o 
 -17   4   3       34.78       58.28     17.13 o 
 -16   4   3        4.14       -3.00     11.90 o 
 -15   4   3        8.93        2.61      7.91 o 
 -14   4   3        3.64        2.52      7.79 o 
 -13   4   3       55.43       52.60     14.29 o 
 -12   4   3        0.23       -0.76      7.10 o 
 -11   4   3       44.46       42.93      7.18 o 
 -10   4   3       15.07       18.81      6.76 o 
  -9   4   3        0.26        0.08      4.67 o 
  -8   4   3       46.04       42.79      6.27 o 
  -7   4   3      859.60      880.80     24.54 o 
  -6   4   3      389.30      367.65     14.92 o 
  -5   4   3      177.37      144.74      8.97 o 
  -4   4   3       25.26       30.20      4.17 o 
  -3   4   3      128.20      130.16     10.07 o 
  -2   4   3       52.36       57.63      5.80 o 
  -1   4   3      312.16      278.58     11.13 o 
   0   4   3      250.81      237.72      9.74 o 
   1   4   3        3.46        5.38      4.44 o 
   2   4   3        6.88        4.10      4.27 o 
   3   4   3        6.53        5.56      3.65 o 
   4   4   3      393.11      406.08     26.77 o 
   5   4   3      903.69      954.71     26.89 o 
   6   4   3     1165.61     1155.23    118.55 o 
   7   4   3      147.97      143.94     10.25 o 
   8   4   3       44.58       45.00      8.24 o 
   9   4   3      111.10       97.77     10.09 o 
  10   4   3       14.31       13.64      6.43 o 
  11   4   3       24.92       28.73      7.29 o 
  12   4   3       49.09       32.94      9.64 o 
  13   4   3       27.15       19.37     10.00 o 
  14   4   3        0.09        0.59      9.02 o 
  15   4   3        3.26        1.54     10.43 o 
  16   4   3       47.36       42.43     12.68 o 
  17   4   3        5.10       12.11      9.86 o 
 -18   5   3        0.46       12.10     16.82 o 
 -17   5   3        0.29       -9.33     12.26 o 
 -16   5   3        9.41       40.54     19.28 o 
 -15   5   3       12.84       18.72      9.12 o 
 -14   5   3        0.10       -4.90      6.82 o 
 -13   5   3        0.14        5.05      8.88 o 
 -12   5   3        7.43        6.41     13.91 o 
 -11   5   3       10.85        7.82      6.09 o 
 -10   5   3       84.56       75.08      8.02 o 
  -9   5   3        5.58        3.88      5.43 o 
  -8   5   3       21.55       23.00      6.00 o 
  -7   5   3      209.58      241.82     12.15 o 
  -6   5   3       22.74       20.38      6.02 o 
  -5   5   3       27.63       32.28      5.46 o 
  -4   5   3       10.16        8.12      4.77 o 
  -3   5   3       51.97       49.48      5.57 o 
  -2   5   3       16.91       14.54      3.89 o 
  -1   5   3        6.86        9.06      3.97 o 
   0   5   3      136.27      171.46      8.07 o 
   1   5   3       20.82       19.60      4.49 o 
   2   5   3       39.33       29.59      4.84 o 
   3   5   3       81.44       82.29      8.57 o 
   4   5   3      105.73       92.06     12.72 o 
   5   5   3      174.72      191.22     23.38 o 
   6   5   3       19.40       39.97     18.66 o 
   7   5   3       73.14       65.45     10.60 o 
   8   5   3      239.84      238.37     13.51 o 
   9   5   3       28.57       30.86      7.47 o 
  10   5   3        3.67        3.59      6.99 o 
  11   5   3        0.46        2.69      7.26 o 
  12   5   3       44.43       24.60      7.20 o 
  13   5   3        0.73       -1.53      8.56 o 
  14   5   3        1.80       17.28     10.20 o 
  15   5   3       21.36       10.66     13.12 o 
  16   5   3       14.05       20.06     12.72 o 
 -17   6   3        0.59       16.82     14.56 o 
 -16   6   3        4.18       10.69      9.21 o 
 -15   6   3        5.39        1.77     10.02 o 
 -14   6   3        0.08        2.15      8.92 o 
 -13   6   3       36.78       34.43      9.27 o 
 -12   6   3        5.52        3.60      8.64 o 
 -11   6   3       34.60       36.41      7.38 o 
 -10   6   3        0.02       -3.49      5.78 o 
  -9   6   3       31.09       25.80      6.72 o 
  -8   6   3       68.69       76.62      8.48 o 
  -7   6   3       63.97       69.16      7.76 o 
  -6   6   3        1.42        1.51      5.12 o 
  -5   6   3       20.17       11.93      5.37 o 
  -4   6   3      228.15      218.39     12.55 o 
  -3   6   3       15.78       12.22      5.48 o 
  -2   6   3        0.24        6.92      8.49 o 
  -1   6   3      210.75      248.42     10.03 o 
   0   6   3       10.35        8.61      4.14 o 
   1   6   3       69.63       80.63      6.41 o 
   2   6   3       53.14       61.00     10.80 o 
   3   6   3        0.98        6.46      7.12 o 
   4   6   3      203.90      192.61     12.74 o 
   5   6   3      117.48       99.21     11.63 o 
   6   6   3        9.35       10.31      5.78 o 
   7   6   3      258.26      259.44     16.51 o 
   8   6   3      201.88      200.54     15.22 o 
   9   6   3       11.04        5.05      6.80 o 
  10   6   3        9.36       -3.38      6.09 o 
  11   6   3       21.13       22.56      8.09 o 
  12   6   3       19.45       16.45      7.54 o 
  13   6   3        5.44        7.79      7.44 o 
  14   6   3        7.20       -1.82      9.10 o 
  15   6   3       15.01        7.79      8.41 o 
  16   6   3       11.12       11.76     11.80 o 
 -17   7   3       46.82       45.27     12.12 o 
 -16   7   3        9.77        4.51     11.46 o 
 -15   7   3       23.12       11.53     10.16 o 
 -14   7   3       82.85       76.94     12.60 o 
 -13   7   3        3.17       -8.79      9.46 o 
 -12   7   3        7.18        6.84      9.03 o 
 -11   7   3        2.19       -4.90      5.23 o 
 -10   7   3       73.48       57.63      8.86 o 
  -9   7   3       27.41       25.51      6.87 o 
  -8   7   3        5.45        8.37      5.05 o 
  -7   7   3      238.60      221.61     13.53 o 
  -6   7   3      454.54      433.01     15.52 o 
  -5   7   3       48.30       46.75      6.67 o 
  -4   7   3       30.90       27.68      6.10 o 
  -3   7   3      164.40      157.01     10.17 o 
  -2   7   3       92.31       94.82      8.76 o 
  -1   7   3       57.70       66.79      5.72 o 
   0   7   3      149.17      159.60      7.93 o 
   1   7   3       70.08       68.73      6.25 o 
   2   7   3       22.24       21.19      6.46 o 
   3   7   3       43.07       47.68      7.76 o 
   4   7   3        0.00        0.76      4.62 o 
   5   7   3       11.57       21.56      9.17 o 
   6   7   3       25.99       29.25      9.64 o 
   7   7   3      153.88      147.66     13.11 o 
   8   7   3      166.66      161.72     14.86 o 
   9   7   3       59.19       56.60      9.34 o 
  10   7   3        4.59       -0.94      6.80 o 
  11   7   3        0.05       -2.99      7.53 o 
  12   7   3       16.67        9.99      8.04 o 
  13   7   3       37.82       32.69      8.52 o 
  14   7   3        9.88       18.95     27.38 o 
  15   7   3        8.18        7.80     12.10 o 
 -16   8   3        3.32        5.21     10.60 o 
 -15   8   3        5.79        3.13      9.92 o 
 -14   8   3       16.43        9.81     10.09 o 
 -13   8   3       16.87       11.52      9.22 o 
 -12   8   3        2.13       -3.52      8.10 o 
 -11   8   3       32.34       37.38      7.05 o 
 -10   8   3       13.16       13.16      6.40 o 
  -9   8   3        3.21        1.64      5.71 o 
  -8   8   3       10.87       12.57      5.57 o 
  -7   8   3      422.58      456.63     17.30 o 
  -6   8   3      598.41      594.69     19.01 o 
  -5   8   3      265.40      253.25     12.50 o 
  -4   8   3        0.06       -3.06      4.13 o 
  -3   8   3       28.66       33.90      6.70 o 
  -2   8   3      100.77       98.89      9.00 o 
  -1   8   3       46.97       44.74      7.54 o 
   0   8   3      147.20      131.35      7.75 o 
   1   8   3        4.81        2.85      4.74 o 
   2   8   3        4.49        0.72      5.26 o 
   3   8   3        4.85        4.53      5.37 o 
   4   8   3       69.77       54.78      8.12 o 
   5   8   3      358.78      409.03     54.01 o 
   6   8   3     1976.18     2004.07    188.59 o 
   7   8   3       21.32       24.64      9.96 o 
   8   8   3        9.78       13.01      7.36 o 
   9   8   3       18.84       17.69      8.46 o 
  10   8   3       22.00       24.51      7.70 o 
  11   8   3       14.56        8.84      7.68 o 
  12   8   3       38.59       42.18      9.70 o 
  13   8   3       12.89        4.93      9.64 o 
  14   8   3        0.29       -3.31      7.61 o 
  15   8   3        0.21       11.69     15.79 o 
 -16   9   3       73.23       50.60     13.85 o 
 -15   9   3       41.82       31.98     13.40 o 
 -14   9   3        6.57        7.38     10.29 o 
 -13   9   3        0.99       -2.98      7.10 o 
 -12   9   3        4.91       10.31      6.28 o 
 -11   9   3        7.28        8.10      6.69 o 
 -10   9   3       79.81       96.41     18.24 o 
  -9   9   3        0.08        0.74      5.51 o 
  -8   9   3       11.02       10.13      7.02 o 
  -7   9   3      275.98      294.30     14.63 o 
  -6   9   3       11.45       10.84      6.28 o 
  -5   9   3      534.29      522.42     28.57 o 
  -4   9   3       99.54       92.71      8.82 o 
  -3   9   3        0.00       -0.08      5.22 o 
  -2   9   3        4.73        3.90      5.95 o 
  -1   9   3       61.24       61.99      7.97 o 
   0   9   3       74.68       56.00     10.74 o 
   1   9   3        1.26        0.99      4.55 o 
   2   9   3       41.34       37.92      7.09 o 
   3   9   3       54.03       63.95      8.67 o 
   4   9   3       40.30       38.04      8.06 o 
   5   9   3       35.87       35.03     11.35 o 
   6   9   3        0.70        4.84      6.58 o 
   7   9   3      260.79      250.90     15.37 o 
   8   9   3       37.28       47.82     11.63 o 
   9   9   3        5.74        5.96      9.26 o 
  10   9   3       25.29       25.58      8.04 o 
  11   9   3       73.78       66.76     10.82 o 
  12   9   3        3.73       10.84      8.60 o 
  13   9   3        1.31        6.30      8.75 o 
  14   9   3        0.28        4.47     10.48 o 
 -15  10   3        0.73       20.28     13.20 o 
 -14  10   3        0.65       -8.67      8.67 o 
 -13  10   3        0.03       -3.36      7.60 o 
 -12  10   3        6.20        5.19      6.11 o 
 -11  10   3       20.08       19.86      7.51 o 
 -10  10   3        0.21       -2.60      6.36 o 
  -9  10   3        9.87       12.06      6.79 o 
  -8  10   3        2.01        5.29      6.45 o 
  -7  10   3        2.93        9.74      6.37 o 
  -6  10   3       29.42       27.63      6.32 o 
  -5  10   3      272.95      254.64     15.87 o 
  -4  10   3      239.54      220.88     17.88 o 
  -3  10   3       15.12       15.81      6.28 o 
  -2  10   3        0.35        0.49      5.43 o 
  -1  10   3        0.45        3.51      9.54 o 
   0  10   3       13.03        9.40      8.73 o 
   1  10   3       30.38       26.27      9.55 o 
   2  10   3        5.17        5.77      8.41 o 
   3  10   3        0.47       11.80      7.02 o 
   4  10   3       19.72       28.79     17.71 o 
   5  10   3       24.59       19.06      7.59 o 
   6  10   3       10.76       17.75      6.97 o 
   7  10   3      245.98      239.89     15.98 o 
   8  10   3      107.22      127.77     13.39 o 
   9  10   3       35.32       46.73      9.03 o 
  10  10   3        2.88       -2.30      6.64 o 
  11  10   3        0.05        3.75      6.61 o 
  12  10   3        3.10       -0.10      8.15 o 
  13  10   3        0.38        1.10      9.70 o 
  14  10   3        0.22        1.40     10.24 o 
 -14  11   3        2.83      -10.31     10.31 o 
 -13  11   3       13.03       11.31     10.39 o 
 -12  11   3        7.38        8.33      8.63 o 
 -11  11   3        6.47       14.52      7.75 o 
 -10  11   3        1.76       -0.36      7.37 o 
  -9  11   3        4.23       -2.42      5.93 o 
  -8  11   3        2.52        1.30      5.50 o 
  -7  11   3      150.79      122.71     10.77 o 
  -6  11   3       40.81       38.35      7.93 o 
  -5  11   3       18.23       13.71      6.53 o 
  -4  11   3        3.60        2.56      5.22 o 
  -3  11   3       54.67       50.71      7.81 o 
  -2  11   3       20.92       14.19      9.15 o 
  -1  11   3        0.00       -8.71      8.71 o 
   0  11   3        1.89        6.56      8.12 o 
   1  11   3       14.46       25.62     18.87 o 
   2  11   3        0.02        0.06     14.46 o 
   3  11   3        0.24        0.11     10.15 o 
   4  11   3        2.08        9.56      6.53 o 
   5  11   3       29.79       21.70      7.55 o 
   6  11   3        0.06       10.49      6.97 o 
   7  11   3       46.50       43.73     10.33 o 
   8  11   3       13.30       12.94      8.36 o 
   9  11   3       46.88       56.97     10.64 o 
  10  11   3        9.84        5.63      9.41 o 
  11  11   3        5.06       13.97      7.30 o 
  12  11   3        6.75       15.90     11.91 o 
  13  11   3        0.14        0.96      9.31 o 
 -13  12   3        0.26        0.38     10.07 o 
 -12  12   3        0.50        5.56      9.11 o 
 -11  12   3        0.66        6.65      8.14 o 
 -10  12   3        4.22        5.72      6.33 o 
  -9  12   3        3.53        9.03      6.56 o 
  -8  12   3        0.30       -0.02      6.42 o 
  -7  12   3       37.27       37.89      8.08 o 
  -6  12   3      201.37      209.26     15.94 o 
  -5  12   3       64.73       69.49     13.70 o 
  -4  12   3        7.64       11.54      6.73 o 
  -3  12   3        7.42       10.91      7.49 o 
  -2  12   3      104.40       82.18     12.47 o 
  -1  12   3       20.06       10.15      9.31 o 
   0  12   3        0.61       -5.28      8.03 o 
   1  12   3        4.65        8.19      8.78 o 
   2  12   3        1.10       -0.14     10.97 o 
   3  12   3       17.22       10.49     13.43 o 
   4  12   3        3.15        9.72     14.77 o 
   5  12   3       27.94       33.02      8.78 o 
   6  12   3      666.15      619.69     23.69 o 
   7  12   3        0.60       -6.06      6.06 o 
   8  12   3       53.24       47.79      9.58 o 
   9  12   3       12.02       18.68      9.60 o 
  10  12   3       14.26       28.03     12.11 o 
  11  12   3        0.06       -2.84     12.31 o 
  12  12   3        0.46       -6.41     10.99 o 
 -12  13   3        0.02       11.47     10.45 o 
 -11  13   3        0.74       -4.01      6.63 o 
 -10  13   3       12.65       11.65      7.51 o 
  -9  13   3        2.06        2.00      5.83 o 
  -8  13   3        0.11        6.42      6.90 o 
  -7  13   3       95.69       86.20     12.10 o 
  -6  13   3        4.88        5.85      6.02 o 
  -5  13   3      285.28      242.38     42.32 o 
  -4  13   3       21.12        7.37      8.24 o 
  -3  13   3        8.91        9.95     10.58 o 
  -2  13   3        3.16       -9.44      9.44 o 
  -1  13   3        0.08        4.20      8.98 o 
   0  13   3       30.56       27.81     10.22 o 
   1  13   3        0.03       -6.32      8.89 o 
   2  13   3        4.35        5.90      9.22 o 
   3  13   3       41.70       51.74     13.78 o 
   4  13   3        2.62        0.74      9.13 o 
   5  13   3       11.74        3.60     10.11 o 
   6  13   3        0.11       11.10     10.05 o 
   7  13   3       86.75      101.62     12.73 o 
   8  13   3        4.21       -4.36      9.00 o 
   9  13   3       12.47       -0.40     10.25 o 
  10  13   3        0.21        4.43     10.44 o 
  11  13   3        3.99       17.41     10.77 o 
 -10  14   3        2.99        3.24      7.15 o 
  -9  14   3        0.79        5.64      6.80 o 
  -8  14   3        6.78        5.21      6.09 o 
  -7  14   3        1.52        6.56      6.18 o 
  -6  14   3       38.40       23.44      6.75 o 
  -5  14   3       84.49       72.87     11.30 o 
  -4  14   3       92.63       71.02     11.80 o 
  -3  14   3        8.47        3.12     10.56 o 
  -2  14   3        0.24       -7.97      7.97 o 
  -1  14   3        3.49        1.42      8.73 o 
   0  14   3        0.20        1.73      9.83 o 
   1  14   3       24.99       21.82     10.48 o 
   2  14   3        0.66       10.68     12.11 o 
   3  14   3       11.89        3.13      8.89 o 
   4  14   3        0.51        8.01     12.32 o 
   5  14   3        1.24        2.30     11.45 o 
   6  14   3        0.10       36.51     14.35 o 
   7  14   3       18.37       32.25     14.66 o 
   8  14   3       21.39       18.68     13.01 o 
   9  14   3        3.77        1.53      9.01 o 
  -9  15   3        0.18       -3.23     10.74 o 
  -8  15   3        0.28        5.97      7.96 o 
  -7  15   3       26.67       19.99      8.52 o 
  -6  15   3        0.46       -4.55      6.78 o 
  -5  15   3        3.36        4.87      8.26 o 
  -4  15   3        1.65      419.28    294.56 o 
  -3  15   3       83.71       94.23     15.66 o 
  -2  15   3        8.42        2.23      9.50 o 
  -1  15   3        7.86       -2.60      8.46 o 
   0  15   3       21.86       10.77     13.05 o 
   1  15   3       52.08       40.00     15.18 o 
   2  15   3        0.34        0.82     10.46 o 
   3  15   3        1.77       11.03     22.25 o 
   4  15   3        1.24        7.00     11.32 o 
   5  15   3        5.75       24.20     13.46 o 
   6  15   3        2.47       -2.24     10.88 o 
   7  15   3        1.14       13.33     16.41 o 
  -6  16   3       12.89       10.25      9.17 o 
  -5  16   3        0.01       -1.82      9.56 o 
  -4  16   3        0.30       -4.55     10.59 o 
  -3  16   3       11.82       25.48     11.15 o 
  -2  16   3       56.18       43.09     13.58 o 
  -1  16   3       31.46       20.08     13.33 o 
   0  16   3       22.87       11.98     13.47 o 
   1  16   3        3.49       11.43     11.04 o 
   2  16   3        0.04        3.10     10.87 o 
   3  16   3       10.26       10.93      9.67 o 
   4  16   3        4.48       11.51      9.99 o 
   5  16   3        2.10       13.83     11.82 o 
 -18   0   4        9.30        1.64     18.66 o 
 -17   0   4        8.97        3.90     26.46 o 
 -16   0   4       47.19       42.66     22.36 o 
 -15   0   4        6.87        7.79     25.23 o 
 -14   0   4        2.62        6.15     23.58 o 
 -13   0   4       46.13       52.71     26.67 o 
 -12   0   4        5.84       46.77     25.64 o 
 -11   0   4       13.62       16.62     16.82 o 
 -10   0   4       18.52       18.05     21.54 o 
  -7   0   4       59.32       84.50     18.25 o 
  -6   0   4      631.99      633.36     37.13 o 
  -5   0   4      123.98      129.89     11.56 o 
  -4   0   4        3.39       10.25      7.42 o 
  -3   0   4        0.29       -1.04      6.07 o 
  -2   0   4      154.83      201.20     23.58 o 
  -1   0   4        8.33       -4.31     11.90 o 
   0   0   4      106.83      110.96     16.62 o 
   1   0   4       50.03       37.13     10.25 o 
   2   0   4       23.97       13.53     10.87 o 
   3   0   4       34.27       30.01      7.76 o 
   4   0   4       46.47      130.93     69.23 o 
   5   0   4      126.75      155.63     13.95 o 
   6   0   4     3109.50     2696.66     77.12 o 
   7   0   4      398.61      334.93     28.10 o 
   8   0   4        0.02       -1.64     12.72 o 
   9   0   4        1.09       -0.20     14.77 o 
  10   0   4       52.13       50.66     18.46 o 
  11   0   4        0.76       27.69     17.64 o 
  12   0   4       35.07       39.18     14.36 o 
  13   0   4        3.47        5.54     11.07 o 
  14   0   4       12.00       29.74     16.82 o 
  15   0   4        0.30        6.15     15.18 o 
  16   0   4       17.54       17.23     12.72 o 
 -18   1   4        0.35       12.52     17.61 o 
 -17   1   4       12.20       14.71     14.04 o 
 -16   1   4       37.71       52.52     19.62 o 
 -15   1   4       10.35       18.90     13.35 o 
 -14   1   4      172.02      177.62     22.18 o 
 -13   1   4       14.05        7.30     12.79 o 
 -12   1   4        0.24        0.03     14.24 o 
 -11   1   4       10.38       25.52     13.33 o 
 -10   1   4      127.02      152.66     18.87 o 
  -9   1   4        8.20       20.38     14.96 o 
  -7   1   4      620.59      687.54     21.10 o 
  -6   1   4      595.95      608.01     62.73 o 
  -5   1   4        6.08        3.43      4.77 o 
  -4   1   4       78.15       93.71     15.07 o 
  -3   1   4      159.03      159.17     12.17 o 
  -2   1   4      349.23      436.49     22.04 o 
  -1   1   4        2.56        6.09      8.37 o 
   0   1   4       21.75       14.61      7.19 o 
   1   1   4        3.91        2.03      6.68 o 
   2   1   4      174.97      175.98     10.98 o 
   3   1   4       50.03       58.96      7.16 o 
   4   1   4       61.01      110.14     16.00 o 
   5   1   4      107.60      226.84     19.49 o 
   6   1   4      645.79      660.83     55.50 o 
   7   1   4       15.14       15.36      8.70 o 
   8   1   4       70.95      101.24     13.43 o 
   9   1   4       38.85       41.58     11.80 o 
  10   1   4       15.41        7.56      9.36 o 
  11   1   4        0.80        7.69      8.46 o 
  12   1   4        6.73       43.48     16.82 o 
  13   1   4       12.48        2.30      7.54 o 
  14   1   4        3.30       13.81      9.51 o 
  15   1   4       18.38        9.85     16.00 o 
  16   1   4        0.07        1.94     16.41 o 
 -17   2   4        4.52       15.78     16.05 o 
 -16   2   4        2.50       12.63     19.28 o 
 -15   2   4       17.77       19.53     13.63 o 
 -14   2   4        5.73       35.18     15.43 o 
 -13   2   4        0.14       -3.54     10.36 o 
 -12   2   4       15.49       22.51     12.66 o 
 -11   2   4       11.44       23.72     13.45 o 
 -10   2   4        8.79       17.77      9.26 o 
  -9   2   4       74.58      109.68     22.22 o 
  -8   2   4       30.38       47.65      9.59 o 
  -7   2   4        0.36        0.20      6.15 o 
  -6   2   4       27.34       25.85      7.12 o 
  -5   2   4      209.01      202.67     13.16 o 
  -4   2   4        7.89       16.73      8.64 o 
  -3   2   4      134.18      127.87     13.08 o 
  -2   2   4       29.85       29.73      7.21 o 
  -1   2   4       23.62       25.82      6.79 o 
   0   2   4        1.54        0.06      6.42 o 
   1   2   4       69.94       88.28     10.23 o 
   2   2   4       81.95       86.18      8.98 o 
   3   2   4       65.39      105.62      9.33 o 
   4   2   4        0.38       -1.20      5.88 o 
   5   2   4        4.30        4.67      5.75 o 
   6   2   4       69.28       64.30      8.51 o 
   7   2   4      138.47      173.33     22.82 o 
   8   2   4       11.60        7.99      9.41 o 
   9   2   4       10.15        3.62      7.23 o 
  10   2   4       12.11       14.37      9.03 o 
  11   2   4        5.18        4.98      7.88 o 
  12   2   4        9.08       10.39      9.13 o 
  13   2   4        0.87       27.53     21.54 o 
  14   2   4       11.36        8.40      8.89 o 
  15   2   4        1.73       -2.30      7.61 o 
  16   2   4        2.83       17.61     10.51 o 
 -17   3   4        8.62       24.18     16.40 o 
 -16   3   4        8.34       23.22     18.19 o 
 -15   3   4        0.04       -2.33     13.31 o 
 -14   3   4       48.91       51.32     24.20 o 
 -13   3   4        0.19        9.64     13.96 o 
 -12   3   4       17.46       26.55     15.59 o 
 -11   3   4       10.61        8.41      9.43 o 
 -10   3   4       16.21       34.51     16.14 o 
  -9   3   4       11.52       25.40      6.29 o 
  -8   3   4        1.86      239.10    214.53 o 
  -7   3   4       47.39       35.34      6.88 o 
  -6   3   4      675.91      669.86     43.65 o 
  -5   3   4       97.60       93.53     10.25 o 
  -4   3   4        1.68       -1.56      5.50 o 
  -3   3   4       85.14       81.83      7.82 o 
  -2   3   4       88.08       96.30      7.37 o 
  -1   3   4       24.69       27.96      6.94 o 
   0   3   4       23.23       43.72     16.78 o 
   1   3   4       84.90       81.34      8.27 o 
   2   3   4       29.47       36.09      6.68 o 
   3   3   4       22.10       30.21      7.82 o 
   4   3   4        3.96       23.58     12.72 o 
   5   3   4        0.40        3.75      7.36 o 
   6   3   4      688.30      726.09     41.73 o 
   7   3   4      112.37      115.78     15.83 o 
   8   3   4      119.85      113.94     10.15 o 
   9   3   4        5.57        8.96      7.66 o 
  10   3   4       39.02       21.91      9.84 o 
  11   3   4       39.01       19.65     11.07 o 
  12   3   4        1.21       13.91      9.85 o 
  13   3   4        3.57       -9.56     13.95 o 
  14   3   4        0.88        0.19     10.01 o 
  15   3   4        4.41        2.74      9.64 o 
 -17   4   4        5.15       22.47     17.32 o 
 -16   4   4       16.54       35.97     32.61 o 
 -15   4   4        3.53        3.39     12.69 o 
 -14   4   4        0.24       22.07     13.20 o 
 -13   4   4        9.19       16.81     11.87 o 
 -12   4   4        0.02        8.34      8.35 o 
 -11   4   4        3.44        8.26      8.89 o 
 -10   4   4        0.36        3.27      5.16 o 
  -9   4   4       29.93       63.78     18.41 o 
  -8   4   4        4.74       51.07     12.72 o 
  -7   4   4        0.18        8.30      6.26 o 
  -6   4   4      431.35      425.06     22.55 o 
  -5   4   4       56.20       79.16     10.29 o 
  -4   4   4        0.06       -3.08      7.15 o 
  -3   4   4        0.12        1.34      5.41 o 
  -2   4   4       69.56       71.19      6.68 o 
  -1   4   4       11.08       16.11      4.81 o 
   0   4   4       12.71       14.19      6.68 o 
   1   4   4        7.89        6.81      5.73 o 
   2   4   4        3.14        1.51     10.56 o 
   3   4   4       96.06      129.75     15.07 o 
   4   4   4        1.30       23.38     13.12 o 
   5   4   4        4.34        2.63      6.98 o 
   6   4   4     1914.23     2059.00    176.39 o 
   7   4   4      164.90      164.87     21.36 o 
   8   4   4        1.03       -3.37      6.46 o 
   9   4   4        0.05        1.31      9.44 o 
  10   4   4       10.08        8.71      9.49 o 
  11   4   4       16.26       12.69      9.07 o 
  12   4   4        3.93        2.26     10.73 o 
  13   4   4        3.80        5.67     11.74 o 
  14   4   4       31.31       28.13     10.35 o 
  15   4   4        4.38        4.90     10.87 o 
 -17   5   4        1.20       28.45     14.62 o 
 -16   5   4       23.08       37.88     15.07 o 
 -15   5   4       18.13       10.25     14.34 o 
 -14   5   4      112.14      113.90     23.79 o 
 -13   5   4        7.69       26.88      9.11 o 
 -12   5   4        1.87        6.49      9.70 o 
 -11   5   4        6.42       -2.23      6.80 o 
 -10   5   4       30.82       32.60      7.45 o 
  -9   5   4       27.78      103.87     12.98 o 
  -8   5   4       60.19       80.23      8.61 o 
  -7   5   4     1013.44     1077.87     35.51 o 
  -6   5   4       42.12       53.56      8.42 o 
  -5   5   4      203.82      187.02     12.53 o 
  -4   5   4      113.12      117.09     16.11 o 
  -3   5   4       27.34       18.80      7.31 o 
  -2   5   4      167.33      188.01     20.47 o 
  -1   5   4       20.59       19.84      5.41 o 
   0   5   4       32.10       51.67     12.43 o 
   1   5   4       32.05       45.89      8.88 o 
   2   5   4       49.10       93.94     19.28 o 
   3   5   4       17.79       61.63     23.58 o 
   4   5   4       61.27       68.05     10.89 o 
   5   5   4      414.44      492.18    116.19 o 
   6   5   4       37.43       55.03     14.46 o 
   7   5   4      271.34      227.22     43.89 o 
   8   5   4        0.08       10.38      7.19 o 
   9   5   4        4.07       11.89      6.98 o 
  10   5   4        4.25       10.21     12.26 o 
  11   5   4       33.56       38.47     12.32 o 
  12   5   4        6.22       23.64      9.50 o 
  13   5   4       11.28        4.96      9.31 o 
  14   5   4        3.04        8.12     11.80 o 
  15   5   4        7.86        8.82     10.73 o 
 -16   6   4        8.61       11.03     13.99 o 
 -15   6   4       44.36       72.24     37.23 o 
 -14   6   4       13.20       22.81      9.74 o 
 -13   6   4        0.11        4.93     10.03 o 
 -12   6   4       46.24       65.65      9.63 o 
 -11   6   4       45.78       50.49      9.13 o 
 -10   6   4       16.04       25.12      6.48 o 
  -9   6   4      171.02      239.46     31.05 o 
  -8   6   4      205.03      199.96     11.87 o 
  -7   6   4        5.52       -1.43      5.84 o 
  -6   6   4      126.16      108.65      9.70 o 
  -5   6   4      670.56      650.09     34.00 o 
  -4   6   4       15.29       18.55      7.90 o 
  -3   6   4      280.62      288.52     28.25 o 
  -2   6   4       38.23       37.79      8.38 o 
  -1   6   4       37.59       70.68      9.37 o 
   0   6   4        4.11       14.73     10.10 o 
   1   6   4      198.13      239.27     12.70 o 
   2   6   4      141.77      146.02     11.11 o 
   3   6   4       78.13      222.49    103.78 o 
   4   6   4       51.30      121.45     37.84 o 
   5   6   4        2.81       -4.38      6.26 o 
   6   6   4      124.85      192.47     28.40 o 
   7   6   4      286.85      320.80     28.20 o 
   8   6   4       45.28       50.21      9.57 o 
   9   6   4       24.58       43.27      9.23 o 
  10   6   4       34.19       51.25      9.09 o 
  11   6   4       11.28        6.98     10.50 o 
  12   6   4       28.34       38.73     11.91 o 
  13   6   4        4.51       20.40     12.72 o 
  14   6   4       16.96       16.17     11.45 o 
 -16   7   4        0.16        4.09     12.53 o 
 -15   7   4        0.54        3.85     10.25 o 
 -14   7   4        0.45        9.88      9.74 o 
 -13   7   4       14.55       18.30      6.90 o 
 -12   7   4       20.21       19.85      7.91 o 
 -11   7   4       15.58       27.56      7.32 o 
 -10   7   4       39.59       45.16      9.08 o 
  -9   7   4       43.86       60.90      9.47 o 
  -8   7   4        2.34        8.01      6.69 o 
  -7   7   4        0.21       -2.96      6.24 o 
  -6   7   4       45.45       36.29      7.17 o 
  -5   7   4       17.55       12.68      7.29 o 
  -4   7   4        2.50        6.72      7.38 o 
  -3   7   4       23.30       24.61      9.23 o 
  -2   7   4        7.96       31.10     11.83 o 
  -1   7   4        0.01        7.62     10.25 o 
   0   7   4       81.81       99.85     13.20 o 
   1   7   4      192.68      192.51     16.31 o 
   2   7   4       13.96       12.26      6.12 o 
   3   7   4        0.03        7.42      6.92 o 
   4   7   4        0.89       27.79     15.38 o 
   5   7   4        1.73        6.26      6.14 o 
   6   7   4       21.71       28.67      9.85 o 
   7   7   4       38.98       51.04      9.79 o 
   8   7   4        1.45       11.69     10.25 o 
   9   7   4       53.16       55.42      9.25 o 
  10   7   4        2.75        5.71      6.61 o 
  11   7   4       31.10       41.56     12.64 o 
  12   7   4        0.65        8.00     12.42 o 
  13   7   4       26.78       23.61     10.37 o 
  14   7   4        1.19        0.85     11.91 o 
 -15   8   4        1.26       16.51     13.08 o 
 -14   8   4        1.44        9.87      9.10 o 
 -13   8   4        1.73       20.40      8.15 o 
 -12   8   4        8.72        9.76      8.28 o 
 -11   8   4        0.01       -5.33      5.33 o 
 -10   8   4       15.52       15.91      6.47 o 
  -9   8   4       16.70       32.02     10.87 o 
  -8   8   4        0.61       87.32     41.69 o 
  -7   8   4       46.18       46.54      8.56 o 
  -6   8   4      135.09      137.12     11.03 o 
  -5   8   4        4.72       43.24     11.26 o 
  -4   8   4        0.27       10.60     23.79 o 
  -3   8   4        5.36        1.60      5.25 o 
  -2   8   4       12.22        9.62      8.15 o 
  -1   8   4      105.27      113.29     20.10 o 
   0   8   4        9.22        5.92      7.36 o 
   1   8   4        0.04       -0.30     11.69 o 
   2   8   4       56.76       56.17     11.98 o 
   3   8   4      107.63      107.89     10.47 o 
   4   8   4       31.05       54.08     12.36 o 
   5   8   4       31.05       34.81      9.12 o 
   6   8   4      290.24      288.74     45.33 o 
   7   8   4        4.39       10.42      9.73 o 
   8   8   4        4.52        5.93      7.09 o 
   9   8   4       10.16       10.33      8.63 o 
  10   8   4        0.54        2.66      7.44 o 
  11   8   4       47.05       56.65     11.21 o 
  12   8   4       19.10       29.42     11.27 o 
  13   8   4        6.74       -0.96     11.52 o 
 -15   9   4        2.76        8.97     18.46 o 
 -14   9   4       20.80       13.69     12.24 o 
 -13   9   4        0.05       -1.34      7.43 o 
 -12   9   4        0.30       -3.27      7.07 o 
 -11   9   4        0.57       -2.45      6.49 o 
 -10   9   4        4.46        2.13      7.03 o 
  -9   9   4       21.09       23.58      7.42 o 
  -8   9   4        3.24       11.84      6.76 o 
  -7   9   4      260.92      259.51     22.12 o 
  -6   9   4        0.25       -2.42      5.57 o 
  -5   9   4       25.04       23.29      7.85 o 
  -4   9   4        0.94        0.22      5.54 o 
  -3   9   4       11.15        9.58      7.93 o 
  -2   9   4       31.27       27.55      8.80 o 
  -1   9   4       13.98       29.60     14.26 o 
   0   9   4        1.01        9.98     10.89 o 
   1   9   4        0.90        6.72     11.49 o 
   2   9   4        2.30        2.65      8.17 o 
   3   9   4        1.28       -9.61     10.15 o 
   4   9   4        7.94       11.43      5.78 o 
   5   9   4      144.74      258.72     79.25 o 
   6   9   4        0.93        4.75      8.41 o 
   7   9   4       39.26       34.53      9.07 o 
   8   9   4        1.05       15.66     15.38 o 
   9   9   4        9.76        3.44      7.16 o 
  10   9   4        1.31       -2.57      6.04 o 
  11   9   4        5.46       12.53      9.29 o 
  12   9   4        0.43       21.55     18.47 o 
  13   9   4        2.49        0.33     10.58 o 
 -14  10   4        2.93       15.64     10.22 o 
 -13  10   4        0.76        7.27      7.96 o 
 -12  10   4        7.51        3.11      7.12 o 
 -11  10   4       23.81       26.41      7.86 o 
 -10  10   4        0.17        7.05      7.64 o 
  -9  10   4       26.52       30.38      8.10 o 
  -8  10   4      177.47      152.60     12.61 o 
  -7  10   4        1.09        5.72      7.12 o 
  -6  10   4       83.26      107.41     21.44 o 
  -5  10   4      186.13      163.07     17.61 o 
  -4  10   4        8.63        9.28      8.62 o 
  -3  10   4       38.81       63.76     13.29 o 
  -2  10   4        0.13       10.11      8.26 o 
  -1  10   4        3.54       -2.35     11.28 o 
   0  10   4        1.13        3.20      8.71 o 
   1  10   4       71.55       51.33     17.03 o 
   2  10   4        0.37        7.00     14.56 o 
   3  10   4        0.03       36.27     42.97 o 
   4  10   4      106.34      122.49     18.76 o 
   5  10   4       34.40       41.54      8.96 o 
   6  10   4        9.49       34.19     18.35 o 
   7  10   4       19.09       20.09      8.42 o 
   8  10   4       23.80       23.98      8.87 o 
   9  10   4        2.20        7.45      9.18 o 
  10  10   4        7.27       13.72      7.88 o 
  11  10   4        2.17       12.47      8.99 o 
  12  10   4       12.34       13.57      9.92 o 
 -13  11   4        5.72        1.99      8.04 o 
 -12  11   4        2.76        6.10      8.26 o 
 -11  11   4       23.27       21.92      7.42 o 
 -10  11   4       44.06       45.21      9.99 o 
  -9  11   4       13.72       13.30      7.68 o 
  -8  11   4        1.87        2.89      6.34 o 
  -7  11   4        9.23        5.18      6.23 o 
  -6  11   4       11.47       14.85      7.73 o 
  -5  11   4        4.67        5.08      7.66 o 
  -4  11   4        5.28        0.28      9.44 o 
  -3  11   4       18.52       20.19      8.50 o 
  -2  11   4        7.52       12.14      8.67 o 
  -1  11   4        5.18        8.07      9.79 o 
   0  11   4       20.54       29.24     10.40 o 
   1  11   4      134.24      140.01     24.10 o 
   2  11   4       17.68       17.73      9.63 o 
   3  11   4        2.89        5.95     10.15 o 
   4  11   4        0.02       -7.28      8.08 o 
   5  11   4        6.18        0.98      8.98 o 
   6  11   4       31.17       27.20     12.31 o 
   7  11   4        5.37        6.79      7.54 o 
   8  11   4        2.62       14.05      7.69 o 
   9  11   4       21.72       29.58      9.73 o 
  10  11   4        0.17       11.50     15.19 o 
  11  11   4        3.57       11.90      9.09 o 
 -12  12   4       10.66       10.88      8.23 o 
 -11  12   4        0.56        1.82      8.37 o 
 -10  12   4       12.24       15.52      8.45 o 
  -9  12   4        4.22        2.95      6.06 o 
  -8  12   4        0.02        2.23      6.23 o 
  -7  12   4       15.78        8.26      6.53 o 
  -6  12   4       16.54        9.52      8.63 o 
  -5  12   4        0.06        4.84      8.34 o 
  -4  12   4        0.01        2.21      7.49 o 
  -3  12   4       10.68        9.78      8.68 o 
  -2  12   4        6.11        3.47     10.55 o 
  -1  12   4       37.07       25.86     10.88 o 
   0  12   4        9.93        7.86     10.66 o 
   1  12   4        2.12       -6.36     10.55 o 
   2  12   4       33.18       20.04      9.85 o 
   3  12   4       24.89       13.53     11.46 o 
   4  12   4        0.10       -6.94      9.04 o 
   5  12   4        5.08        7.49      9.74 o 
   6  12   4        6.28        5.36      9.02 o 
   7  12   4        3.37       -0.29     10.72 o 
   8  12   4        0.07       11.17      9.59 o 
   9  12   4       14.02       38.14     14.16 o 
  10  12   4        0.00        9.01      9.53 o 
 -10  13   4       18.28       13.46      6.70 o 
  -9  13   4        6.25        7.87      6.99 o 
  -8  13   4       26.38       17.38      6.47 o 
  -7  13   4        1.40       -3.04      6.20 o 
  -6  13   4        5.72       12.28      9.26 o 
  -5  13   4       24.36       11.37      9.85 o 
  -4  13   4        3.89       11.81     10.84 o 
  -3  13   4        1.56        7.49      9.42 o 
  -2  13   4        7.52       25.76     11.84 o 
  -1  13   4        2.48        9.96     10.84 o 
   0  13   4       24.51       18.19     10.99 o 
   1  13   4       21.39        8.55      8.71 o 
   2  13   4       16.67       17.41     10.72 o 
   3  13   4        7.03       14.05     10.22 o 
   4  13   4       38.52       31.38     16.92 o 
   5  13   4        2.39        5.21     11.28 o 
   6  13   4        6.08        5.67     17.03 o 
   7  13   4       11.79       11.73      9.66 o 
   8  13   4        0.29       11.21     12.57 o 
  -8  14   4       32.31       24.47      8.18 o 
  -7  14   4        1.82        2.26      8.05 o 
  -6  14   4       18.75       19.64     10.89 o 
  -5  14   4        0.16        6.47      9.34 o 
  -4  14   4       13.37       18.15     10.39 o 
  -3  14   4        0.00       -6.85      6.98 o 
  -2  14   4        2.27        6.12      8.85 o 
  -1  14   4        0.15        1.56     10.44 o 
   0  14   4       11.17        5.80      8.22 o 
   1  14   4        4.20        6.53      9.83 o 
   2  14   4       19.74       24.41     13.23 o 
   3  14   4        1.31        0.24     15.38 o 
   4  14   4       26.72       22.14     12.90 o 
   5  14   4        8.12        4.45     12.71 o 
   6  14   4        0.36        8.01     13.08 o 
  -6  15   4       10.75       16.62     22.97 o 
  -5  15   4       12.09        4.25     11.07 o 
  -4  15   4       13.66        5.93      9.05 o 
  -3  15   4        4.05        9.74     20.71 o 
  -2  15   4        0.00       -0.55      7.90 o 
  -1  15   4        0.07        8.52      8.82 o 
   0  15   4        0.01       -8.54      8.94 o 
   1  15   4       25.33        8.86     11.75 o 
   2  15   4        1.34        0.75      9.00 o 
   3  15   4        1.75        0.98      9.81 o 
   4  15   4        1.53       -0.61     12.31 o 
 -16   1   5        2.81        4.77     17.05 o 
 -15   1   5       21.61       26.68     17.94 o 
 -14   1   5        6.02       30.50     17.58 o 
 -13   1   5        9.92        1.02     19.28 o 
 -12   1   5       27.89       36.28     26.77 o 
 -11   1   5        2.30        7.43     16.51 o 
 -10   1   5        1.33       10.74     13.10 o 
  -9   1   5       24.62       34.29     13.75 o 
  -8   1   5      220.34      229.30     25.53 o 
  -7   1   5      519.10      777.03     39.89 o 
  -6   1   5       12.55       41.64     31.79 o 
  -5   1   5        0.64        0.02      7.33 o 
  -4   1   5       34.28       41.39      9.84 o 
  -3   1   5        8.69       13.44      7.79 o 
  -2   1   5       52.85       37.88     13.30 o 
  -1   1   5        6.37       -2.55      9.13 o 
   0   1   5        8.31        9.08      9.13 o 
   1   1   5        2.06       -5.58      6.18 o 
   2   1   5       12.08        6.31     11.49 o 
   3   1   5       13.14       20.09      8.36 o 
   4   1   5      321.97      293.18     37.74 o 
   5   1   5      933.75      884.00     67.58 o 
   6   1   5        1.03       52.19     13.40 o 
   7   1   5       67.69       60.89     14.00 o 
   8   1   5        8.67       -1.48      8.97 o 
   9   1   5        2.68        1.87      8.92 o 
  10   1   5        0.40        1.58      9.25 o 
  11   1   5        7.59        2.09      9.10 o 
  12   1   5       10.57       26.63     11.65 o 
  13   1   5       19.34       33.63     10.89 o 
  14   1   5        0.55       14.60     21.44 o 
 -16   2   5        4.76       20.64     17.55 o 
 -15   2   5        0.00       17.20     19.86 o 
 -14   2   5        1.44        6.41     19.78 o 
 -13   2   5       28.16       24.17     18.63 o 
 -12   2   5       19.67       24.96     23.58 o 
 -11   2   5       14.47       12.90     15.34 o 
 -10   2   5        0.29       94.41     28.40 o 
  -9   2   5       14.18       39.84     25.53 o 
  -8   2   5      905.57      992.82     91.47 o 
  -7   2   5      110.40      105.58     19.11 o 
  -6   2   5      261.43      268.12     41.76 o 
  -5   2   5      431.97      468.57     43.58 o 
  -4   2   5       82.34       84.63     11.41 o 
  -3   2   5       88.36       84.98     10.80 o 
  -2   2   5        7.85       10.45      6.08 o 
  -1   2   5       56.21       59.21      8.70 o 
   0   2   5       11.24        2.60      6.24 o 
   1   2   5       27.00       14.97      6.61 o 
   2   2   5       39.08       66.10     14.46 o 
   3   2   5       10.35        3.48     12.10 o 
   4   2   5      402.59      461.39     56.01 o 
   5   2   5       69.52       62.23     20.00 o 
   6   2   5       18.47       19.69     14.36 o 
   7   2   5      225.00      218.62     20.49 o 
   8   2   5      342.34      289.94     21.97 o 
   9   2   5        2.78        9.56     24.20 o 
  10   2   5        0.12        5.02      9.29 o 
  11   2   5        0.61       -7.36      8.69 o 
  12   2   5       29.06       19.90     12.17 o 
  13   2   5        1.70        3.42      9.93 o 
  14   2   5       13.93        9.30      9.95 o 
 -16   3   5        4.17       20.36     26.35 o 
 -15   3   5       14.00       46.88     23.50 o 
 -14   3   5       17.02        6.69     16.61 o 
 -13   3   5       21.72       39.71     19.27 o 
 -12   3   5        9.14       11.36     15.52 o 
 -11   3   5        3.08       24.11     14.09 o 
 -10   3   5       26.74       16.68     17.05 o 
  -9   3   5       60.44       61.05     16.47 o 
  -8   3   5       92.01      179.66     38.86 o 
  -7   3   5      293.26      331.19     76.05 o 
  -6   3   5       26.91       50.16     13.23 o 
  -5   3   5       12.68        9.41      7.34 o 
  -4   3   5       36.40       37.64      8.20 o 
  -3   3   5       21.99       32.09      9.20 o 
  -2   3   5      119.03      127.55     27.41 o 
  -1   3   5        1.88        2.65      6.24 o 
   0   3   5        9.54       15.55     10.29 o 
   1   3   5       16.81       10.12      7.53 o 
   2   3   5        7.05       11.28      8.82 o 
   3   3   5        6.89       13.85      7.86 o 
   4   3   5       92.44      109.32     14.21 o 
   5   3   5      392.66      437.61     20.61 o 
   6   3   5      277.76      271.76     36.72 o 
   7   3   5       44.94       42.10     11.69 o 
   8   3   5        4.77        7.86     10.22 o 
   9   3   5       47.87       51.17     13.85 o 
  10   3   5        5.45        3.99     10.56 o 
  11   3   5        2.11        9.41      9.05 o 
  12   3   5        9.98       -0.15      8.12 o 
  13   3   5        1.48        4.92      9.26 o 
 -15   4   5        1.53       -9.92     13.11 o 
 -14   4   5        3.28       17.15     16.30 o 
 -13   4   5       30.09       44.03     21.33 o 
 -12   4   5       20.68       17.45     16.02 o 
 -11   4   5        6.92       39.01     17.43 o 
 -10   4   5       14.52       26.27     17.95 o 
  -9   4   5       12.72       35.25     15.14 o 
  -8   4   5        0.68       23.79      9.43 o 
  -7   4   5       29.93       22.40      8.60 o 
  -6   4   5        1.29        3.70      6.53 o 
  -5   4   5       38.19       37.88      8.96 o 
  -4   4   5       79.21       65.19      9.03 o 
  -3   4   5        2.83       11.76      6.68 o 
  -2   4   5        0.83        8.36      8.54 o 
  -1   4   5       76.58       64.62      9.67 o 
   0   4   5        5.94        2.80      7.17 o 
   1   4   5       22.27       20.18     12.41 o 
   2   4   5       57.25       53.69     11.12 o 
   3   4   5        8.05       24.41     12.31 o 
   4   4   5        0.07       -3.00      6.38 o 
   5   4   5       24.60       30.81      9.52 o 
   6   4   5       69.15       71.51     11.69 o 
   7   4   5       11.44        8.23      7.88 o 
   8   4   5       25.56       44.36     12.12 o 
   9   4   5        1.54       -3.35     15.69 o 
  10   4   5        4.70        6.31      9.92 o 
  11   4   5       19.13       18.96      9.96 o 
  12   4   5       27.90       27.96     12.76 o 
  13   4   5        2.05       10.33     12.98 o 
 -15   5   5        6.43       51.07     30.76 o 
 -14   5   5        0.11      114.17     91.68 o 
 -13   5   5        2.32       13.26     14.45 o 
 -12   5   5        3.49       12.61     14.49 o 
 -11   5   5        1.38        9.15      9.53 o 
 -10   5   5        6.85       15.49     14.07 o 
  -9   5   5        4.89        3.63      7.49 o 
  -8   5   5       27.45       29.27      9.00 o 
  -7   5   5      104.67       91.66     13.82 o 
  -6   5   5       36.19       39.13     16.30 o 
  -5   5   5        0.55       -1.66      7.16 o 
  -4   5   5        9.18       12.63      6.86 o 
  -3   5   5       39.69       35.09      8.23 o 
  -2   5   5        2.29       13.43     16.36 o 
  -1   5   5       13.98        7.23      8.31 o 
   0   5   5        8.43       11.03     11.04 o 
   1   5   5       39.63       44.20      9.74 o 
   2   5   5       31.90       39.16      9.37 o 
   3   5   5       13.93       17.58      8.62 o 
   4   5   5       31.07       36.87      8.57 o 
   5   5   5      246.16      245.96     18.02 o 
   6   5   5       30.75       45.03     10.05 o 
   7   5   5        0.31       -3.77      7.82 o 
   8   5   5       16.13       20.56      9.63 o 
   9   5   5        2.36        5.34      8.30 o 
  10   5   5        2.24        4.26     11.68 o 
  11   5   5        6.05        8.53      9.40 o 
  12   5   5        7.93        6.21      9.79 o 
  13   5   5       59.31       49.77     14.03 o 
 -15   6   5        5.48       24.40     21.33 o 
 -14   6   5        0.11        4.95     13.94 o 
 -13   6   5       19.38       46.90     27.38 o 
 -12   6   5       11.39        7.79     11.47 o 
 -11   6   5       13.44        6.37      9.59 o 
 -10   6   5        0.08        5.06      6.94 o 
  -9   6   5        7.16        7.92      8.63 o 
  -8   6   5      228.99      231.82     16.11 o 
  -7   6   5       62.97      120.03     39.65 o 
  -6   6   5       35.18       39.44     10.22 o 
  -5   6   5       75.03       64.38      9.51 o 
  -4   6   5        0.96        2.75      8.38 o 
  -3   6   5        7.80        9.28      9.85 o 
  -2   6   5        7.35        7.81      9.49 o 
  -1   6   5       20.57       17.73     11.91 o 
   0   6   5      154.37      109.14     14.04 o 
   1   6   5        8.41       16.91      9.70 o 
   2   6   5       11.08        9.22      9.82 o 
   3   6   5       16.41       32.26      9.17 o 
   4   6   5      137.98      137.06     14.56 o 
   5   6   5       18.48       24.48      8.69 o 
   6   6   5        1.24       35.56      9.59 o 
   7   6   5       39.99       42.19     15.38 o 
   8   6   5       19.13       22.47      8.92 o 
   9   6   5       20.53       18.12     10.43 o 
  10   6   5        1.71       -2.42      9.99 o 
  11   6   5        1.38        3.63     13.43 o 
  12   6   5       37.75       36.99     13.02 o 
 -14   7   5        6.53       12.29     13.59 o 
 -13   7   5       13.00       19.26     12.74 o 
 -12   7   5        1.88        4.91      9.78 o 
 -11   7   5        0.02        6.96      7.53 o 
 -10   7   5        3.85        2.94      6.58 o 
  -9   7   5       17.32       12.63      8.01 o 
  -8   7   5        3.05       16.49      8.81 o 
  -7   7   5       34.98       28.80      7.79 o 
  -6   7   5       45.44       58.78     13.42 o 
  -5   7   5        0.15        2.41      6.02 o 
  -4   7   5       22.71       30.07      8.20 o 
  -3   7   5       24.89       24.22      9.75 o 
  -2   7   5       49.01       45.70     11.55 o 
  -1   7   5        8.37       -1.19      7.14 o 
   0   7   5        5.40       14.56     10.34 o 
   1   7   5       13.78       16.97      9.31 o 
   2   7   5        0.13       17.88      9.99 o 
   3   7   5        0.29       -1.82      8.04 o 
   4   7   5        0.04        4.71      8.31 o 
   5   7   5       36.56       20.76      8.92 o 
   6   7   5      293.28      303.26     32.20 o 
   7   7   5       24.71       36.48     11.77 o 
   8   7   5        6.08        3.79      8.53 o 
   9   7   5       28.16       26.90     12.17 o 
  10   7   5       10.22       35.37     13.16 o 
  11   7   5        0.15       -3.29     10.10 o 
  12   7   5       11.96        8.04     11.62 o 
 -13   8   5       27.40       22.69     13.23 o 
 -12   8   5       24.95       16.94      8.34 o 
 -11   8   5        3.51        0.92      7.10 o 
 -10   8   5        5.85       16.02      7.70 o 
  -9   8   5       12.67       29.46      9.15 o 
  -8   8   5        0.22        0.68      6.24 o 
  -7   8   5        7.85        5.89      7.90 o 
  -6   8   5        4.40       -0.68      7.16 o 
  -5   8   5       12.35       13.03      8.42 o 
  -4   8   5       34.21       17.80     12.51 o 
  -3   8   5       11.28        3.60     10.00 o 
  -2   8   5        1.04        5.26      7.98 o 
  -1   8   5       70.37       63.96     11.71 o 
   0   8   5        0.02       -3.72      6.98 o 
   1   8   5        3.02       22.21     13.51 o 
   2   8   5       16.31       20.98     12.45 o 
   3   8   5       25.24       24.31     10.89 o 
   4   8   5        2.25        8.20     12.11 o 
   5   8   5        5.85       11.90      6.56 o 
   6   8   5       77.03       85.85     14.58 o 
   7   8   5       42.82       52.84     11.48 o 
   8   8   5       10.03        2.34      7.21 o 
   9   8   5        7.63       17.03      8.43 o 
  10   8   5        0.66        1.00      9.04 o 
  11   8   5       15.73        6.74     10.21 o 
 -13   9   5        2.24       20.87     12.63 o 
 -12   9   5        2.72       14.41      8.72 o 
 -11   9   5        2.38        6.44      7.81 o 
 -10   9   5        9.82       11.61     12.30 o 
  -9   9   5        0.46        7.78      8.82 o 
  -8   9   5       14.36       31.51      9.65 o 
  -7   9   5        7.86        9.21      8.99 o 
  -6   9   5       11.27       14.62      8.19 o 
  -5   9   5        1.28       13.95     10.58 o 
  -4   9   5        5.52        3.52      7.36 o 
  -3   9   5       21.08       10.33      9.64 o 
  -2   9   5        0.03        7.75      9.40 o 
  -1   9   5        4.23        5.47      9.54 o 
   0   9   5       28.95       18.46      9.99 o 
   1   9   5       41.33       30.97     12.31 o 
   2   9   5       11.63       17.43      9.85 o 
   3   9   5       50.03       41.80     17.33 o 
   4   9   5       25.36       30.71     11.73 o 
   5   9   5        5.92       18.62     12.92 o 
   6   9   5       15.99       30.17     13.75 o 
   7   9   5       19.62       24.43      8.56 o 
   8   9   5       12.96       24.37     10.27 o 
   9   9   5        1.75        7.30      9.70 o 
  10   9   5        0.26       -4.22      7.66 o 
 -12  10   5       55.48       61.32     13.15 o 
 -11  10   5        7.09       16.11      8.62 o 
 -10  10   5        0.00        9.30      8.45 o 
  -9  10   5        0.48       24.41     18.03 o 
  -8  10   5        0.81        8.67      7.00 o 
  -7  10   5        6.61        7.45      8.60 o 
  -6  10   5        0.00        6.19      8.96 o 
  -5  10   5       13.05       18.28      8.45 o 
  -4  10   5        4.55       -1.97      7.05 o 
  -3  10   5       48.19       34.31     10.36 o 
  -2  10   5        0.08       19.35      9.99 o 
  -1  10   5        5.32        6.21      8.74 o 
   0  10   5      175.57      187.05     32.00 o 
   1  10   5        0.16       11.94      9.92 o 
   2  10   5       23.93       19.61     10.93 o 
   3  10   5        0.04       -0.42      7.67 o 
   4  10   5        3.12        3.34     10.99 o 
   5  10   5        1.70        6.20     11.97 o 
   6  10   5        2.72       10.21     10.53 o 
   7  10   5        3.22       -1.71      9.52 o 
   8  10   5       12.49       29.36     10.69 o 
   9  10   5       31.68       28.43     12.74 o 
 -10  11   5        9.41       10.16      7.90 o 
  -9  11   5        0.29        7.45      7.57 o 
  -8  11   5        0.55       11.59      9.39 o 
  -7  11   5        1.28      976.87   1242.40 o 
  -6  11   5        5.08        8.03      9.74 o 
  -5  11   5       11.98       10.91     14.97 o 
  -4  11   5       12.18       15.15      9.19 o 
  -3  11   5        0.22       10.98      9.88 o 
  -2  11   5        6.67        5.80      8.64 o 
  -1  11   5        0.88       -6.35      7.43 o 
   0  11   5       22.48        9.25      9.66 o 
   1  11   5        0.76       -5.40     10.84 o 
   2  11   5       16.21        6.37     10.59 o 
   3  11   5        0.10        1.71      9.02 o 
   4  11   5        0.06       17.31     13.57 o 
   5  11   5        6.10       18.83     14.73 o 
   6  11   5       28.13       34.61     14.83 o 
   7  11   5       26.83       25.04     11.87 o 
   8  11   5        2.03        2.50     13.63 o 
  -9  12   5        3.88        1.37      8.23 o 
  -8  12   5        2.32        1.27      6.99 o 
  -7  12   5        4.40        0.93      7.42 o 
  -6  12   5        0.51       -8.29     11.17 o 
  -5  12   5        0.03        0.04      6.54 o 
  -4  12   5        1.60       -6.35      6.35 o 
  -3  12   5        5.32        9.21      7.49 o 
  -2  12   5        1.58       -4.51      7.31 o 
  -1  12   5        7.93       -0.02      7.81 o 
   0  12   5        2.86       -3.63      9.11 o 
   1  12   5        2.50        1.11      7.79 o 
   2  12   5        1.42        5.87     10.05 o 
   3  12   5       13.66       14.59      9.61 o 
   4  12   5        0.31       -3.77     10.15 o 
   5  12   5        1.16       -3.63      8.86 o 
   6  12   5       22.43       19.17     11.38 o 
   7  12   5       24.55       39.91     20.30 o 
  -7  13   5       12.00        3.56      7.78 o 
  -6  13   5        6.61        7.11      7.69 o 
  -5  13   5        1.42        0.09      8.96 o 
  -4  13   5        7.90        3.99      9.08 o 
  -3  13   5        7.41        6.75      8.63 o 
  -2  13   5        0.05        9.84     11.80 o 
  -1  13   5        0.54        5.33      8.35 o 
   0  13   5        8.17       -2.67     10.40 o 
   1  13   5       13.24        7.22     13.33 o 
   2  13   5        8.15       17.06     12.13 o 
   3  13   5        3.28       -0.11     13.01 o 
   4  13   5        1.36       10.76     15.21 o 
  -3  14   5       14.34        7.18     16.41 o 
  -1  14   5        2.73        1.05      7.54 o 
   1  14   5        1.47       -4.51     10.25 o 
 -14   0   6        1.45       19.49     29.33 o 
 -13   0   6       19.00        9.85     26.25 o 
 -12   0   6        8.45       27.48     28.92 o 
 -11   0   6        6.49       57.63     36.92 o 
 -10   0   6        8.29       11.07     30.97 o 
  -9   0   6        0.01       -6.57     17.84 o 
  -8   0   6       60.66       79.17     30.15 o 
  -7   0   6       18.16      -14.97     21.74 o 
  -6   0   6        8.77       17.43     21.95 o 
  -5   0   6       16.02       24.61     26.67 o 
  -4   0   6      101.77      118.96     29.54 o 
  -3   0   6       21.15       40.00     18.66 o 
  -2   0   6       21.83        7.18     16.41 o 
  -1   0   6      150.86      184.59     28.10 o 
   1   0   6       46.28       31.38     16.00 o 
   2   0   6        0.10       -0.82     10.25 o 
   3   0   6        0.80        7.38     11.28 o 
   4   0   6      105.38      132.50     26.87 o 
   5   0   6        0.03        7.38     18.25 o 
   6   0   6       20.28       27.89     13.95 o 
   7   0   6        4.18       -1.44     14.56 o 
   8   0   6       43.54       51.89     17.64 o 
   9   0   6       11.85        1.44     12.51 o 
  10   0   6       17.03        6.57     18.05 o 
  11   0   6       42.79       38.56     18.46 o 
 -14   1   6        7.47       36.55     31.38 o 
 -13   1   6       22.07       35.54     18.83 o 
 -12   1   6        0.04       24.82     23.79 o 
 -11   1   6        2.90       -9.98     14.63 o 
 -10   1   6       59.41       85.61     22.57 o 
  -9   1   6      139.56      187.56     28.33 o 
  -8   1   6        8.60       26.69     28.40 o 
  -7   1   6        0.49        3.11     12.99 o 
  -6   1   6        0.04        3.99     17.03 o 
  -5   1   6       29.33       27.31     13.91 o 
  -4   1   6        6.30       19.56     13.01 o 
  -3   1   6        0.27       -3.31      8.25 o 
  -2   1   6        2.94        7.61      8.74 o 
  -1   1   6      119.80      104.07     14.34 o 
   0   1   6       15.85        8.67     10.20 o 
   1   1   6       45.20       38.56     14.15 o 
   2   1   6       18.95       22.53     10.66 o 
   3   1   6       29.42       20.22     10.43 o 
   4   1   6        0.04        2.23      7.27 o 
   5   1   6        3.93        8.03     22.36 o 
   6   1   6       65.02       62.89     30.05 o 
   7   1   6        0.01        2.25      9.85 o 
   8   1   6        0.16       -2.83      8.54 o 
   9   1   6        7.20        7.14     10.29 o 
  10   1   6        0.05        5.25     13.18 o 
  11   1   6       25.79       21.77     11.04 o 
 -14   2   6        0.46       11.99     14.23 o 
 -13   2   6        0.00      -12.48     18.11 o 
 -12   2   6       15.24       30.76     19.49 o 
 -11   2   6        2.72       12.24     16.37 o 
 -10   2   6       16.85       26.09     18.18 o 
  -9   2   6        7.48       -0.36     18.10 o 
  -8   2   6       15.43       38.46     20.04 o 
  -7   2   6       16.00       23.68     18.02 o 
  -6   2   6       26.31       54.50     17.62 o 
  -5   2   6       14.62       -3.69     14.65 o 
  -4   2   6        3.01        7.49      7.32 o 
  -3   2   6        7.41        7.51      8.06 o 
  -2   2   6        4.21        9.45      8.87 o 
  -1   2   6        3.94        8.35      9.25 o 
   0   2   6       28.87        9.69      9.84 o 
   1   2   6       10.48        5.14      9.10 o 
   2   2   6        5.47       -9.44     13.12 o 
   3   2   6       12.07       13.15      8.19 o 
   4   2   6        8.05        7.16      8.85 o 
   5   2   6       13.94       18.90     11.23 o 
   6   2   6        8.54        5.67      8.67 o 
   7   2   6        4.83       14.60     10.09 o 
   8   2   6       26.21       25.41     11.76 o 
   9   2   6        0.00       -2.54     11.39 o 
  10   2   6        1.85        4.24      9.75 o 
  11   2   6        6.02        6.82     11.90 o 
 -13   3   6       33.93       36.46     19.69 o 
 -12   3   6        3.69        1.01     17.03 o 
 -11   3   6        4.19       -4.80     13.89 o 
 -10   3   6       19.96        6.46     18.55 o 
  -9   3   6       95.41       88.78     20.32 o 
  -8   3   6       22.13       37.79     15.17 o 
  -7   3   6       19.45       26.91     25.02 o 
  -6   3   6        4.96      572.48    556.85 o 
  -5   3   6        2.78        3.20      8.67 o 
  -4   3   6        0.17        6.94      8.37 o 
  -3   3   6        3.22        9.44      8.45 o 
  -2   3   6        0.44       57.78     48.40 o 
  -1   3   6      148.59      132.50     21.54 o 
   0   3   6        1.56        4.88      9.70 o 
   1   3   6       20.61       13.33     17.03 o 
   2   3   6       16.80       13.09      8.54 o 
   3   3   6      145.69      147.88     21.33 o 
   4   3   6       78.34       96.59     14.39 o 
   5   3   6       26.59       25.09      9.50 o 
   6   3   6        0.00        2.19      8.41 o 
   7   3   6        1.05        5.02      9.31 o 
   8   3   6        0.54        8.58      9.91 o 
   9   3   6        3.12       -0.50      9.75 o 
  10   3   6        2.52        2.57      9.93 o 
  11   3   6       29.94       27.00     12.45 o 
 -13   4   6       10.81        1.30     18.08 o 
 -12   4   6        4.70       -5.31     17.39 o 
 -11   4   6        5.28        2.33     13.50 o 
 -10   4   6        7.53       -0.48     12.61 o 
  -9   4   6        1.41       -4.23     12.57 o 
  -8   4   6       53.25       52.66     15.96 o 
  -7   4   6        8.41       13.29     13.74 o 
  -6   4   6        0.04       -1.21      7.42 o 
  -5   4   6        0.23        2.54      9.60 o 
  -4   4   6       27.34       24.50      8.81 o 
  -3   4   6       10.66        9.90     11.49 o 
  -2   4   6       22.35       19.11     10.05 o 
  -1   4   6       89.41      104.40     18.98 o 
   0   4   6       34.52       39.32     14.97 o 
   1   4   6       16.08       21.54     10.01 o 
   2   4   6        1.85       12.92     16.82 o 
   3   4   6        1.71       -0.61     10.08 o 
   4   4   6       90.70       77.53     17.03 o 
   5   4   6        0.05       12.54      9.00 o 
   6   4   6        0.00        6.12     11.30 o 
   7   4   6        1.37        7.27     11.93 o 
   8   4   6        9.64       20.32     11.95 o 
   9   4   6        6.49        5.61     10.36 o 
  10   4   6       12.32        9.76     22.25 o 
 -13   5   6        3.72       14.43     15.74 o 
 -12   5   6        2.63        3.33     15.02 o 
 -11   5   6        0.03       25.66     17.36 o 
 -10   5   6       26.25        6.32     18.74 o 
  -9   5   6       39.79       37.81     17.10 o 
  -8   5   6       95.00      107.03     19.79 o 
  -7   5   6        2.31       10.29      7.93 o 
  -6   5   6        0.91        5.75      6.83 o 
  -5   5   6       20.68       15.27      9.33 o 
  -4   5   6       11.23       25.27     10.24 o 
  -3   5   6        9.15       17.74     11.69 o 
  -2   5   6        7.36        2.25      8.95 o 
  -1   5   6       25.52        6.19      9.49 o 
   0   5   6       40.92       45.67     14.01 o 
   1   5   6       20.63        8.99     12.76 o 
   2   5   6        0.06       15.30     11.04 o 
   3   5   6       12.10       -1.02     17.84 o 
   4   5   6      103.47      115.73     29.64 o 
   5   5   6       70.58       65.43     17.23 o 
   6   5   6       76.56       75.49     14.16 o 
   7   5   6        1.43        4.69      9.85 o 
   8   5   6        1.63        3.37     10.59 o 
   9   5   6        3.36        7.51      9.58 o 
  10   5   6        2.57        8.85     11.37 o 
 -12   6   6       47.42       58.70     20.75 o 
 -11   6   6        8.38        5.00     23.58 o 
 -10   6   6       46.03       61.39     17.11 o 
  -9   6   6       22.59        3.32     24.20 o 
  -8   6   6       52.87       56.49     10.28 o 
  -7   6   6       96.85       82.12     12.17 o 
  -6   6   6       71.06       70.42     15.70 o 
  -5   6   6       75.88       84.41     13.77 o 
  -4   6   6        4.37       12.57     10.98 o 
  -3   6   6       15.15       17.02     10.91 o 
  -2   6   6       12.27        7.60      9.99 o 
  -1   6   6        8.24       10.21     10.55 o 
   0   6   6       55.00       36.21     12.02 o 
   1   6   6       32.45       23.47     10.22 o 
   2   6   6       22.83       31.67     30.87 o 
   3   6   6       37.47       46.61     14.50 o 
   4   6   6       23.63       19.28     14.97 o 
   5   6   6       88.99      129.21     23.79 o 
   6   6   6       16.81       15.38     10.87 o 
   7   6   6       38.98       39.04     12.42 o 
   8   6   6       70.11       59.46     15.79 o 
   9   6   6        0.86        2.96      9.93 o 
 -11   7   6        2.42        8.86     14.79 o 
 -10   7   6        1.17       25.97     19.17 o 
  -9   7   6        5.93       14.05     14.76 o 
  -8   7   6       24.40       23.45      9.84 o 
  -7   7   6       21.57       23.71     13.27 o 
  -6   7   6        6.02        4.63      9.36 o 
  -5   7   6        2.54        6.06     10.98 o 
  -4   7   6        0.93        3.17      9.75 o 
  -3   7   6        0.83        3.40      8.57 o 
  -2   7   6        0.81        1.78      9.50 o 
  -1   7   6       44.13       32.33     11.61 o 
   0   7   6        5.12       -2.03      8.70 o 
   1   7   6        1.00       -5.93      8.74 o 
   2   7   6        1.41        3.26     10.36 o 
   3   7   6       50.39       52.56     15.07 o 
   4   7   6       19.85       22.21     16.30 o 
   5   7   6       22.13       18.00     10.73 o 
   6   7   6       62.81      107.88     25.64 o 
   7   7   6        0.89        6.03      9.33 o 
   8   7   6        1.08        1.10      9.30 o 
   9   7   6        0.14        7.43     15.48 o 
 -11   8   6        1.34        8.36     13.54 o 
 -10   8   6        6.46       -0.39     13.38 o 
  -9   8   6        4.55        6.39      9.56 o 
  -8   8   6       19.54        1.38     10.60 o 
  -7   8   6        0.00        6.87     10.94 o 
  -6   8   6        5.52        5.64     10.19 o 
  -5   8   6       31.19       20.14      9.30 o 
  -4   8   6        0.75       -3.66      9.54 o 
  -3   8   6        0.33        2.35      9.96 o 
  -2   8   6       10.99       19.71      9.60 o 
  -1   8   6       14.47        3.96      8.99 o 
   0   8   6        2.07        0.80      8.22 o 
   1   8   6        0.15       -5.10      8.46 o 
   2   8   6       11.73       25.96     12.91 o 
   3   8   6       16.13       10.69     13.12 o 
   4   8   6       41.17       46.43     16.20 o 
   5   8   6        2.58        0.30      9.95 o 
   6   8   6       21.63       15.66     13.58 o 
   7   8   6       14.11       15.79     18.87 o 
   8   8   6        1.37       43.07     29.95 o 
  -9   9   6        4.24        4.62      8.77 o 
  -8   9   6       54.50       47.25     11.38 o 
  -7   9   6        0.22       14.66     10.66 o 
  -6   9   6        1.41       16.47     10.22 o 
  -5   9   6        3.50        3.41      7.38 o 
  -4   9   6        6.62       -1.27     10.05 o 
  -3   9   6        3.87        5.37     14.15 o 
  -2   9   6        1.47       -4.40      6.93 o 
  -1   9   6        2.06       -6.94      9.85 o 
   0   9   6        7.70       16.55      9.85 o 
   1   9   6        7.46       -5.33      7.79 o 
   2   9   6        0.15        4.33     10.51 o 
   3   9   6        1.42       18.43     18.05 o 
   4   9   6       41.32       40.00     19.69 o 
   5   9   6       28.07       25.27     11.65 o 
   6   9   6       34.03       62.74     17.74 o 
   7   9   6        0.23       10.40     10.20 o 
  -8  10   6       25.42       54.68     39.28 o 
  -7  10   6       82.37       76.70     24.82 o 
  -6  10   6       22.99       10.72      9.34 o 
  -5  10   6       50.82       59.28     26.67 o 
  -4  10   6        0.01       -0.72      6.83 o 
  -3  10   6        0.57        3.88      8.88 o 
  -2  10   6        2.96        1.34      8.26 o 
  -1  10   6        1.36        0.42      8.97 o 
   0  10   6        0.16       -0.28      8.02 o 
   1  10   6        3.79        3.61      7.58 o 
   2  10   6        7.36        0.34      8.00 o 
   3  10   6        6.91        6.20     13.02 o 
   4  10   6        8.68        5.54     10.95 o 
   5  10   6       82.41      125.93     30.76 o 
  -6  11   6        0.02       -1.64      8.41 o 
  -5  11   6        0.71        5.56     15.18 o 
  -4  11   6        0.19        5.01     12.92 o 
  -3  11   6        0.16       -2.05      5.52 o 
  -2  11   6        1.48        1.31     10.77 o 
  -1  11   6        1.68       10.03     11.07 o 
   0  11   6        2.96       -3.28      7.28 o 
   1  11   6        1.60        4.58     10.77 o 
   2  11   6        0.09        4.55      9.10 o 
   3  11   6        7.02       -2.44      9.10 o 
 -10   1   7        1.46        9.44     21.33 o 
  -9   1   7        0.09       10.61     20.63 o 
  -8   1   7       13.25       23.57     22.90 o 
  -7   1   7        2.20        7.79     30.97 o 
  -6   1   7        0.82       35.90     22.59 o 
  -5   1   7        0.15      -13.85     13.85 o 
  -4   1   7        1.27        9.72     13.99 o 
  -3   1   7       59.73       56.61     23.58 o 
  -2   1   7       20.98       10.87     20.10 o 
  -1   1   7        0.08        2.46     15.59 o 
   0   1   7        0.34       68.09     22.56 o 
   1   1   7        4.84        6.15     16.62 o 
   2   1   7        4.88       12.47     10.73 o 
   3   1   7       23.62       23.72     13.14 o 
   4   1   7       11.93       35.74     19.28 o 
   5   1   7        0.83       15.70     14.67 o 
   6   1   7       16.33       16.95     10.60 o 
   7   1   7        4.45        6.88     11.43 o 
 -10   2   7        0.91       36.32     18.48 o 
  -9   2   7        0.62       38.82     22.89 o 
  -8   2   7        1.84       75.85     44.51 o 
  -7   2   7       29.25       26.09     16.88 o 
  -6   2   7       29.45       28.55     18.61 o 
  -5   2   7       22.98       37.85     26.67 o 
  -4   2   7       13.25        1.44     16.20 o 
  -3   2   7       21.69       48.20     19.49 o 
  -2   2   7       73.43       80.27     14.67 o 
  -1   2   7        1.27       43.27     20.30 o 
   0   2   7       35.24       14.56     17.23 o 
   2   2   7        0.05       -2.05     12.10 o 
   3   2   7        0.00       24.13     12.17 o 
   4   2   7        0.67       41.20     13.15 o 
   5   2   7       56.32       74.14     17.95 o 
   6   2   7       33.77       26.00     13.52 o 
   7   2   7       23.80       21.17     11.83 o 
 -10   3   7       17.85       43.21     22.86 o 
  -9   3   7       17.62       31.58     41.84 o 
  -8   3   7       36.90       65.07     20.93 o 
  -7   3   7        0.12       36.77     34.05 o 
  -6   3   7        0.44       33.02     20.15 o 
  -5   3   7        2.91        5.95     17.03 o 
  -4   3   7        2.91        0.82     14.77 o 
  -3   3   7       38.00       27.48     18.05 o 
  -2   3   7        6.02       26.28     12.61 o 
  -1   3   7       29.14       32.33     19.28 o 
   0   3   7        1.86       49.23     21.74 o 
   1   3   7        8.86       17.23     18.05 o 
   3   3   7        0.06       30.76     23.58 o 
   4   3   7       11.09       23.79     16.20 o 
   5   3   7        0.04       15.18     11.88 o 
   6   3   7       20.47       45.79     17.74 o 
   7   3   7        0.92        8.63     12.84 o 
  -9   4   7        5.49       27.66     22.38 o 
  -8   4   7        0.10        7.46     16.22 o 
  -7   4   7        0.87        4.66     16.62 o 
  -6   4   7       11.97       34.87     26.05 o 
  -5   4   7        0.07       11.90     17.03 o 
  -4   4   7        6.88       32.41     23.58 o 
  -3   4   7        5.00        7.06     11.56 o 
  -2   4   7        0.00       -1.40     10.35 o 
  -1   4   7        0.02        3.14     12.80 o 
   0   4   7        0.88        1.93     10.73 o 
   1   4   7        0.10       12.92     19.28 o 
   2   4   7        0.04        4.31     16.82 o 
   4   4   7        1.12       48.20     27.08 o 
   5   4   7       14.18       31.38     19.49 o 
   6   4   7       13.65       15.59     12.72 o 
  -9   5   7        5.25       11.54     17.52 o 
  -8   5   7        1.32       11.83     20.38 o 
  -7   5   7        3.86       17.64     18.87 o 
  -6   5   7        3.60       46.35     27.89 o 
  -5   5   7        5.66       22.36     18.46 o 
  -4   5   7        1.40       18.85     17.64 o 
  -3   5   7       12.93       20.75     10.88 o 
  -2   5   7        7.76       21.10     14.12 o 
  -1   5   7       15.29       13.86     12.96 o 
   0   5   7        1.31        9.60     11.45 o 
   1   5   7       21.13       32.93     25.53 o 
   2   5   7        3.69       10.87     17.64 o 
   3   5   7        6.62        4.31     12.51 o 
   5   5   7        4.32       -0.41     15.59 o 
   6   5   7        1.20       53.53     26.05 o 
  -7   6   7        6.57       -1.02     24.61 o 
  -6   6   7        0.00       29.74     25.64 o 
  -5   6   7        5.33       23.80     11.85 o 
  -4   6   7        1.53       -2.61      8.00 o 
  -3   6   7        2.15       -5.10     10.31 o 
  -2   6   7       13.95       11.02      9.35 o 
  -1   6   7        0.19       11.56     19.69 o 
   0   6   7        2.87        3.22     12.61 o 
   1   6   7        1.68        8.02     10.60 o 
   2   6   7       22.02       24.64     13.85 o 
   3   6   7        2.16        2.05      8.82 o 
   4   6   7        1.67       -3.48      9.23 o 
   5   6   7       22.87       22.07     10.49 o 
  -6   7   7        2.03        1.49     12.09 o 
  -5   7   7        2.42        8.12     11.68 o 
  -4   7   7        0.20        9.96      8.64 o 
  -3   7   7        4.48       -4.07     10.55 o 
  -2   7   7        0.01       15.04     10.99 o 
  -1   7   7       43.39       43.87     12.91 o 
   0   7   7       13.66       12.64     11.62 o 
   1   7   7        9.24        0.87     10.73 o 
   2   7   7       24.23       20.46     11.17 o 
   3   7   7       20.85       10.43     10.87 o 
  -5   8   7        1.03       24.47     15.48 o 
  -4   8   7        6.06       14.71     10.77 o 
  -3   8   7        3.85       17.09     10.27 o 
  -2   8   7        1.95        2.37      9.17 o 
  -1   8   7        0.61        6.61      8.74 o 
   0   8   7        4.96       20.78     26.35 o 
   1   8   7        2.49        4.03     10.38 o 
                                                 
